# Supplementary material for: 3-Iodo­aniline
Source: IUCrdata. 2024 Dec 24;9(Pt 12):x241226. doi: 10.1107/S2414314624012264 (PMC11701754; doi:10.1107/S2414314624012264)
Supplement: Supplementary file 1 [file x-09-x241226-sup1.cif]

##############################################################################
#                                                                            #
# This CIF contains the data for a data article accepted for                 #
# publication in IUCrData. It conforms to the requirements of                #
# Notes for Authors for IUCrData, and has been                               #
# peer reviewed under the auspices of IUCrData.                              #
#                                                                            #
# Full details of the Crystallographic Information File format               #
# are given in the paper "The Crystallographic Information File (CIF):       #
# a New Standard Archive File for Crystallography" by S. R. Hall, F. H.      #
# Allen and I. D. Brown [Acta Cryst. (1991), A47, 655-685].                  #
#                                                                            #
# The current version of the core CIF dictionary is obtainable from          #
# ftp://ftp.iucr.org/pub/cif_core.dic.                                       #
#                                                                            #
# Software is freely available for graphical display of the structure(s)     #
# in this CIF. For information consult the CIF software page                 #
# http://www.iucr.org/resources/cif/software.                                #
#                                                                            #
# This file may be used for bona fide research purposes within the           #
# scientific community so long as proper attribution is given to the data    # 
# article from which it was obtained.                                        #
#                                                                            #
##############################################################################
data_I
_audit_creation_method     'SHELXL-2019/3'
_journal_date_recd_electronic     2024-11-13
_journal_date_accepted     2024-12-18
_journal_name_full     'IUCrData'
_journal_year     2025
_journal_volume     10
_journal_issue      1
_journal_page_first     0
_journal_page_last     0
_journal_paper_category     HO
_journal_paper_doi     10.1107/S2414314624012264
_journal_coeditor_code     BX4032
_publ_contact_author_name     'Dr Richard Betz'
_publ_contact_author_address
;
Department of Chemistry
Nelson Mandela University
Summerstrand Campus (South)
University Way
Summerstrand
PO Box 77000
Port Elizabeth
6031
South Africa
;
_publ_contact_author_email     'Richard.Betz@mandela.ac.za'
_publ_contact_author_fax     '+27-41-504-4236'
_publ_contact_author_phone     '+27-41-504-4863'
_publ_section_title
;
3-Iodoaniline
;
loop_
    _publ_author_name
    _publ_author_address
    'Slamang, Ferhan'
;
Nelson Mandela University
Summerstrand Campus
Department of Chemistry
University Way
Summerstrand
PO Box 77000
Port Elizabeth
6031
South Africa
;
    'Hosten, Eric Cyriel'
;
Nelson Mandela University
Summerstrand Campus
Department of Chemistry
University Way
Summerstrand
PO Box 77000
Port Elizabeth
6031
South Africa
;
    'Betz, Richard'
;
Nelson Mandela University
Summerstrand Campus
Department of Chemistry
University Way
Summerstrand
PO Box 77000
Port Elizabeth
6031
South Africa
;
_publ_section_synopsis
;
The asymmetric unit of the title compound,  the <i>meta</i>-iodinated derivative
of aniline, contains two complete molecules.  In the crystal, cooperative
hydrogen bonds of the N--H...N type connect the molecules into infinite chains
along the  <i>a-</i>axis direction. Dispersive I...I contacts extend these
chains to sheets perpendicular to the crystallographic <i>c</i> axis.
;
_chemical_name_systematic     '3-Iodoaniline'
_chemical_name_common     '3-Iodoaniline'
_chemical_formula_moiety     'C6 H6 I N'
_chemical_formula_sum     'C6 H6 I N'
_chemical_formula_iupac     'C6 H6 I N'
_chemical_formula_weight     219.02
_chemical_melting_point     ?
_chemical_absolute_configuration     ?
_space_group_crystal_system     orthorhombic
_space_group_name_H-M_alt     'P 21 21 21'
_space_group_name_Hall     'P 2ac 2ab'
loop_
    _space_group_symop_operation_xyz
    'x, y, z'
    '-x+1/2, -y, z+1/2'
    '-x, y+1/2, -z+1/2'
    'x+1/2, -y+1/2, -z'
_cell_length_a     5.0748(3)
_cell_length_b     12.9872(8)
_cell_length_c     20.6243(12)
_cell_angle_alpha     90
_cell_angle_beta     90
_cell_angle_gamma     90
_cell_volume     1359.29(14)
_cell_formula_units_Z     8
_cell_measurement_reflns_used     9179
_cell_measurement_theta_min     2.52
_cell_measurement_theta_max     28.27
_cell_measurement_temperature     200(2)
_exptl_crystal_description     'block'
_exptl_crystal_colour     'colourless'
_exptl_crystal_size_max     0.300
_exptl_crystal_size_mid     0.287
_exptl_crystal_size_min     0.220
_exptl_crystal_density_diffrn     2.140
_exptl_crystal_density_meas     ?
_exptl_crystal_density_method     ?
_exptl_crystal_F_000     816
_exptl_absorpt_coefficient_mu     4.604
_exptl_absorpt_correction_type     multi-scan
_exptl_absorpt_process_details
;
(SADABS; Krause <i>et al.</i>, 2015)
;
_exptl_absorpt_correction_T_min     0.280050
_exptl_absorpt_correction_T_max     0.745686
_diffrn_ambient_temperature     200(2)
_diffrn_source     ?
_diffrn_radiation_type     MoK\a
_diffrn_radiation_wavelength     0.71073
_diffrn_measurement_device_type     'Bruker D8 Quest'
_diffrn_measurement_method     '\f and \w scans'
_diffrn_detector_area_resol_mean     ?
_diffrn_reflns_number     3508
_diffrn_reflns_av_R_equivalents     0.0254
_diffrn_reflns_av_unetI/netI     0.0221
_diffrn_reflns_theta_min     2.522
_diffrn_reflns_theta_max     28.288
_diffrn_reflns_theta_full     25.242
_diffrn_measured_fraction_theta_max     0.998
_diffrn_measured_fraction_theta_full     0.998
_diffrn_reflns_limit_h_min     -6
_diffrn_reflns_limit_h_max     6
_diffrn_reflns_limit_k_min     0
_diffrn_reflns_limit_k_max     17
_diffrn_reflns_limit_l_min     0
_diffrn_reflns_limit_l_max     27
_refine_special_details
;
 Refined as a 2-component inversion twin.
 The aromatic carbon-bound H atoms were placed in calculated positions
(C--H 0.95 \%A) and were included in the refinement in the riding model
approximation, with <i>U</i>(H) set to 1.2<i>U</i>~eq~(C). The N--H bonded H
atoms were located on a DFM and included in the refinement with with
<i>U</i>(H) set to 1.5<i>U</i>~eq~(N).
;
_reflns_number_total     3379
_reflns_number_gt     3094
_reflns_threshold_expression     'I > 2\s(I)'
_refine_ls_structure_factor_coef     Fsqd
_refine_ls_matrix_type     full
_refine_ls_R_factor_all     0.0549
_refine_ls_R_factor_gt     0.0481
_refine_ls_wR_factor_gt     0.0772
_refine_ls_wR_factor_ref     0.0794
_refine_ls_goodness_of_fit_ref     1.250
_refine_ls_restrained_S_all     1.250
_refine_ls_number_reflns     3379
_refine_ls_number_parameters     158
_refine_ls_number_restraints     0
_refine_ls_hydrogen_treatment     mixed
_refine_ls_weighting_scheme     calc
_refine_ls_weighting_details
                          'w=1/[\s^2^(Fo^2^)+10.4557P] where P=(Fo^2^+2Fc^2^)/3'
_atom_sites_solution_hydrogens     mixed
_atom_sites_solution_primary     direct
_atom_sites_solution_secondary     difmap
_refine_ls_shift/su_max     0.000
_refine_ls_shift/su_mean     0.000
_refine_diff_density_max     0.958
_refine_diff_density_min     -1.039
_refine_ls_extinction_method     none
_refine_ls_extinction_coef     .
_refine_ls_abs_structure_details
;
 Refined as an inversion twin
;
_refine_ls_abs_structure_Flack     0.44(9)
loop_
    _atom_type_symbol
    _atom_type_description
    _atom_type_scat_dispersion_real
    _atom_type_scat_dispersion_imag
    _atom_type_scat_source
    'C' 'C' 0.0033 0.0016
                         'International Tables Vol C Tables 4.2.6.8 and 6.1.1.4'
    'H' 'H' 0.0000 0.0000
                         'International Tables Vol C Tables 4.2.6.8 and 6.1.1.4'
    'I' 'I' -0.4742 1.8119
                         'International Tables Vol C Tables 4.2.6.8 and 6.1.1.4'
    'N' 'N' 0.0061 0.0033
                         'International Tables Vol C Tables 4.2.6.8 and 6.1.1.4'
_computing_data_collection
;
APEX2 (Bruker, 2014)
;
_computing_cell_refinement
;
SAINT (Bruker, 2014)
;
_computing_data_reduction
;
SAINT (Bruker, 2014)
;
_computing_structure_solution
;
SHELXS97 (Sheldrick 2008)
;
_computing_structure_refinement
;
<i>SHELXL2019/3</i> (Sheldrick, 2015)
;
_computing_molecular_graphics
;
ORTEP-3 for Windows (Farrugia, 2012), Mercury (Macrae <i>et al</i>,
2020)
;
_computing_publication_material
;
<i>SHELXL2019/3</i> (Sheldrick, 2015), PLATON (Spek, 2020)
;
loop_
    _atom_site_type_symbol
    _atom_site_label
    _atom_site_fract_x
    _atom_site_fract_y
    _atom_site_fract_z
    _atom_site_U_iso_or_equiv
    _atom_site_adp_type
    _atom_site_calc_flag
    _atom_site_occupancy
    _atom_site_disorder_assembly
    _atom_site_disorder_group
    I I1 -0.29954(15) 0.23185(5) 0.36694(4) 0.03054(16) Uani d 1 . .
    I I2 0.19029(13) 1.01208(5) 0.36477(4) 0.03011(16) Uani d 1 . .
    N N1 0.311(2) 0.5517(8) 0.2859(5) 0.038(2) Uani d 1 . .
    H H711 0.45(3) 0.581(12) 0.283(7) 0.057 Uiso d 1 . .
    H H712 0.29(3) 0.523(10) 0.246(6) 0.057 Uiso d 1 . .
    N N2 0.811(2) 0.6961(7) 0.2824(5) 0.035(2) Uani d 1 . .
    H H721 0.79(3) 0.718(10) 0.244(6) 0.053 Uiso d 1 . .
    H H722 0.95(3) 0.660(12) 0.288(7) 0.053 Uiso d 1 . .
    C C11 0.246(2) 0.4856(8) 0.3367(5) 0.034(3) Uani d 1 . .
    C C12 0.055(2) 0.4098(8) 0.3286(5) 0.027(2) Uani d 1 . .
    H H12 -0.025586 0.399800 0.287462 0.033 Uiso calc 1 . .
    C C13 -0.017(2) 0.3494(8) 0.3806(5) 0.028(2) Uani d 1 . .
    C C14 0.096(2) 0.3604(10) 0.4415(5) 0.037(3) Uani d 1 . .
    H H14 0.044405 0.317533 0.476599 0.044 Uiso calc 1 . .
    C C15 0.285(3) 0.4353(9) 0.4494(5) 0.040(3) Uani d 1 . .
    H H15 0.365993 0.444220 0.490503 0.048 Uiso calc 1 . .
    C C16 0.359(2) 0.4986(9) 0.3974(5) 0.035(3) Uani d 1 . .
    H H16 0.487506 0.550785 0.403765 0.042 Uiso calc 1 . .
    C C21 0.7402(19) 0.7588(8) 0.3351(5) 0.029(2) Uani d 1 . .
    C C22 0.548(2) 0.8356(8) 0.3249(5) 0.027(2) Uani d 1 . .
    H H22 0.474817 0.847272 0.283107 0.032 Uiso calc 1 . .
    C C23 0.4677(17) 0.8935(7) 0.3780(5) 0.023(2) Uani d 1 . .
    C C24 0.568(2) 0.8779(8) 0.4395(5) 0.032(2) Uani d 1 . .
    H H24 0.507738 0.917882 0.475135 0.038 Uiso calc 1 . .
    C C25 0.757(2) 0.8032(8) 0.4478(5) 0.035(3) Uani d 1 . .
    H H25 0.827830 0.792069 0.489853 0.042 Uiso calc 1 . .
    C C26 0.846(2) 0.7436(9) 0.3964(5) 0.032(3) Uani d 1 . .
    H H26 0.977570 0.692867 0.403175 0.039 Uiso calc 1 . .
loop_
    _atom_site_aniso_label
    _atom_site_aniso_U_11
    _atom_site_aniso_U_22
    _atom_site_aniso_U_33
    _atom_site_aniso_U_12
    _atom_site_aniso_U_13
    _atom_site_aniso_U_23
    I1 0.0283(3) 0.0277(3) 0.0356(3) 0.0017(3) 0.0044(4) 0.0022(3)
    I2 0.0273(3) 0.0253(3) 0.0377(3) 0.0014(3) 0.0022(4) 0.0021(3)
    N1 0.029(5) 0.036(5) 0.049(6) -0.011(5) 0.004(5) 0.004(4)
    N2 0.043(6) 0.026(5) 0.037(5) 0.002(5) 0.004(5) -0.004(4)
    C11 0.027(7) 0.026(5) 0.049(6) 0.004(5) -0.005(5) -0.005(5)
    C12 0.029(6) 0.032(6) 0.021(5) 0.003(5) -0.003(4) -0.001(4)
    C13 0.025(5) 0.028(5) 0.032(6) 0.001(4) -0.002(4) -0.001(4)
    C14 0.038(7) 0.046(7) 0.027(5) 0.007(6) 0.002(5) 0.002(5)
    C15 0.041(7) 0.048(7) 0.031(5) 0.007(6) -0.012(5) -0.010(5)
    C16 0.030(6) 0.032(6) 0.043(6) -0.014(5) 0.006(5) -0.015(5)
    C21 0.015(6) 0.036(6) 0.036(5) -0.013(5) -0.002(4) 0.006(4)
    C22 0.025(6) 0.028(5) 0.027(5) -0.002(5) -0.010(4) 0.006(4)
    C23 0.012(4) 0.023(5) 0.033(5) -0.004(4) 0.005(4) 0.002(4)
    C24 0.038(6) 0.032(6) 0.024(5) 0.000(5) 0.005(5) -0.001(4)
    C25 0.040(8) 0.038(6) 0.028(5) -0.002(5) 0.000(5) 0.004(4)
    C26 0.023(6) 0.036(6) 0.037(5) -0.003(5) -0.005(5) 0.013(5)
_geom_special_details
;
 All esds (except the esd in the dihedral angle between two l.s. planes)
 are estimated using the full covariance matrix.  The cell esds are taken
 into account individually in the estimation of esds in distances, angles
 and torsion angles; correlations between esds in cell parameters are only
 used when they are defined by crystal symmetry.  An approximate (isotropic)
 treatment of cell esds is used for estimating esds involving l.s. planes.
;
loop_
    _geom_bond_atom_site_label_1
    _geom_bond_atom_site_label_2
    _geom_bond_site_symmetry_2
    _geom_bond_distance
    _geom_bond_publ_flag
    I1 C13 . 2.113(11) ?
    I2 C23 . 2.105(10) ?
    N1 C11 . 1.394(14) ?
    N1 H711 . 0.78(15) ?
    N1 H712 . 0.92(13) ?
    N2 C21 . 1.404(14) ?
    N2 H721 . 0.84(13) ?
    N2 H722 . 0.84(15) ?
    C11 C16 . 1.388(14) ?
    C11 C12 . 1.391(15) ?
    C12 C13 . 1.378(14) ?
    C12 H12 . 0.9500 ?
    C13 C14 . 1.388(15) ?
    C14 C15 . 1.375(17) ?
    C14 H14 . 0.9500 ?
    C15 C16 . 1.403(16) ?
    C15 H15 . 0.9500 ?
    C16 H16 . 0.9500 ?
    C21 C26 . 1.388(13) ?
    C21 C22 . 1.412(15) ?
    C22 C23 . 1.388(14) ?
    C22 H22 . 0.9500 ?
    C23 C24 . 1.381(14) ?
    C24 C25 . 1.374(16) ?
    C24 H24 . 0.9500 ?
    C25 C26 . 1.389(15) ?
    C25 H25 . 0.9500 ?
    C26 H26 . 0.9500 ?
loop_
    _geom_angle_atom_site_label_1
    _geom_angle_atom_site_label_2
    _geom_angle_atom_site_label_3
    _geom_angle_site_symmetry_1
    _geom_angle_site_symmetry_3
    _geom_angle
    _geom_angle_publ_flag
    C11 N1 H711 . . 124(10) ?
    C11 N1 H712 . . 113(8) ?
    H711 N1 H712 . . 105(10) ?
    C21 N2 H721 . . 120(9) ?
    C21 N2 H722 . . 116(10) ?
    H721 N2 H722 . . 114(10) ?
    C16 C11 C12 . . 118.9(10) ?
    C16 C11 N1 . . 120.2(10) ?
    C12 C11 N1 . . 120.7(10) ?
    C13 C12 C11 . . 119.6(10) ?
    C13 C12 H12 . . 120.2 ?
    C11 C12 H12 . . 120.2 ?
    C12 C13 C14 . . 122.4(11) ?
    C12 C13 I1 . . 119.2(8) ?
    C14 C13 I1 . . 118.3(8) ?
    C15 C14 C13 . . 117.9(11) ?
    C15 C14 H14 . . 121.1 ?
    C13 C14 H14 . . 121.1 ?
    C14 C15 C16 . . 120.7(10) ?
    C14 C15 H15 . . 119.6 ?
    C16 C15 H15 . . 119.6 ?
    C11 C16 C15 . . 120.5(10) ?
    C11 C16 H16 . . 119.8 ?
    C15 C16 H16 . . 119.8 ?
    C26 C21 N2 . . 121.6(10) ?
    C26 C21 C22 . . 120.2(10) ?
    N2 C21 C22 . . 118.2(10) ?
    C23 C22 C21 . . 117.9(9) ?
    C23 C22 H22 . . 121.1 ?
    C21 C22 H22 . . 121.1 ?
    C24 C23 C22 . . 122.5(10) ?
    C24 C23 I2 . . 118.2(8) ?
    C22 C23 I2 . . 119.3(7) ?
    C25 C24 C23 . . 118.3(10) ?
    C25 C24 H24 . . 120.8 ?
    C23 C24 H24 . . 120.8 ?
    C24 C25 C26 . . 121.6(10) ?
    C24 C25 H25 . . 119.2 ?
    C26 C25 H25 . . 119.2 ?
    C21 C26 C25 . . 119.5(10) ?
    C21 C26 H26 . . 120.3 ?
    C25 C26 H26 . . 120.3 ?
loop_
    _geom_torsion_atom_site_label_1
    _geom_torsion_atom_site_label_2
    _geom_torsion_atom_site_label_3
    _geom_torsion_atom_site_label_4
    _geom_torsion_site_symmetry_1
    _geom_torsion_site_symmetry_2
    _geom_torsion_site_symmetry_3
    _geom_torsion_site_symmetry_4
    _geom_torsion
    _geom_torsion_publ_flag
    C16 C11 C12 C13 . . . . -0.2(16) ?
    N1 C11 C12 C13 . . . . -176.3(10) ?
    C11 C12 C13 C14 . . . . -0.6(17) ?
    C11 C12 C13 I1 . . . . -178.3(8) ?
    C12 C13 C14 C15 . . . . 0.5(17) ?
    I1 C13 C14 C15 . . . . 178.2(8) ?
    C13 C14 C15 C16 . . . . 0.3(17) ?
    C12 C11 C16 C15 . . . . 1.0(17) ?
    N1 C11 C16 C15 . . . . 177.1(11) ?
    C14 C15 C16 C11 . . . . -1.1(18) ?
    C26 C21 C22 C23 . . . . -0.6(15) ?
    N2 C21 C22 C23 . . . . 176.5(10) ?
    C21 C22 C23 C24 . . . . -0.5(15) ?
    C21 C22 C23 I2 . . . . 178.0(7) ?
    C22 C23 C24 C25 . . . . 1.0(16) ?
    I2 C23 C24 C25 . . . . -177.5(8) ?
    C23 C24 C25 C26 . . . . -0.4(17) ?
    N2 C21 C26 C25 . . . . -175.8(10) ?
    C22 C21 C26 C25 . . . . 1.1(16) ?
    C24 C25 C26 C21 . . . . -0.7(17) ?
loop_
    _geom_hbond_atom_site_label_D
    _geom_hbond_atom_site_label_H
    _geom_hbond_atom_site_label_A
    _geom_hbond_site_symmetry_A
    _geom_hbond_distance_DH
    _geom_hbond_distance_HA
    _geom_hbond_distance_DA
    _geom_hbond_angle_DHA
    _geom_hbond_publ_flag
    N1 H711 N2 . 0.78(15) 2.38(16) 3.156(17) 170(15) yes
    N2 H722 N1 1_655 0.84(15) 2.33(15) 3.157(18) 171(13) yes
    C13 I1 I2 1_455 2.113(11) 3.8538(10) 8.677(10) 172.9(3) yes
    C23 I2 I1 1_565 2.105(10) 3.7852(10) 9.437(9) 171.8(3) yes
_shelx_space_group_comment
;
The symmetry employed for this shelxl refinement is uniquely defined
by the following loop, which should always be used as a source of
symmetry information in preference to the above space-group names.
They are only intended as comments.
;
_shelx_estimated_absorpt_T_min     ?
_shelx_estimated_absorpt_T_max     ?
_shelx_hkl_file
;
   1   0   0    0.20    0.10
   2   0   0 3714.63   24.90
   3   0   0    0.90    0.70
   4   0   0  189.48    4.60
   5   0   0    1.20    3.30
   6   0   0  102.39    6.60
   1   1   0  201.98    1.50
   2   1   0  922.01    5.00
   3   1   0  120.39    2.00
   4   1   0  553.84    5.00
   5   1   0   34.70    1.90
   6   1   0  102.49    5.10
   0   2   0    1.30    0.30
   1   2   0    3.00    0.30
   2   2   0   13.00    0.60
   3   2   0   21.50    1.40
   4   2   0   34.30    1.30
   5   2   0   18.30    2.10
   6   2   0   40.30    3.30
   0   3   0    0.50    0.20
   1   3   0 1847.32   11.90
   2   3   0  215.28    2.10
   3   3   0  178.08    3.10
   4   3   0  224.88    3.10
   5   3   0   20.10    2.10
   6   3   0   53.89    4.20
   0   4   0 3898.21   51.09
   1   4   0   27.70    0.70
   2   4   0 4318.37   22.40
   3   4   0  186.28    2.90
   4   4   0   54.29    1.80
   5   4   0   87.09    2.60
   6   4   0  158.98   11.90
   0   5   0    3.80    0.60
   1   5   0  115.89    1.40
   2   5   0  687.43    5.00
   3   5   0    1.90    0.60
   4   5   0  431.16    4.50
   5   5   0   22.40    2.00
   6   5   0  194.08   16.90
   0   6   0   45.50    2.40
   1   6   0    3.90    0.50
   2   6   0   11.20    1.00
   3   6   0   19.80    1.60
   4   6   0   12.70    1.00
   5   6   0   23.40    1.90
   6   6   0   41.80   12.80
   0   7   0    0.10    0.40
   1   7   0 1858.91   10.60
   2   7   0    2.00    0.60
   3   7   0  385.76    4.20
   4   7   0    1.20    1.20
   5   7   0   20.70    2.50
   6   7   0   32.40    9.70
   0   8   0 1924.11   14.60
   1   8   0  111.09    2.60
   2   8   0  520.65    5.60
   3   8   0  433.66    4.60
   4   8   0   15.20    1.60
   5   8   0  192.28    8.10
   6   8   0   69.69   10.80
   0   9   0   12.60    2.20
   1   9   0    0.40    0.70
   2   9   0  238.58    3.80
   3   9   0    8.90    0.90
   4   9   0  274.57    6.00
   5   9   0    4.90    6.90
   0  10   0   66.49    3.00
   1  10   0    8.40    1.40
   2  10   0   16.90    1.60
   3  10   0    9.40    1.60
   4  10   0   23.20    3.20
   5  10   0    6.70    3.70
   0  11   0    0.00    1.10
   1  11   0  873.91    7.60
   2  11   0   31.10    1.60
   3  11   0  167.38    6.20
   4  11   0   14.00    3.60
   5  11   0   38.10   10.50
   0  12   0  241.48    4.90
   1  12   0  151.38    2.90
   2  12   0   69.49    3.20
   3  12   0  347.57   11.80
   4  12   0    0.70    4.00
   0  13   0   14.00    3.10
   1  13   0   54.69    2.70
   2  13   0   82.39    5.90
   3  13   0   11.10    5.20
   4  13   0   65.19    6.60
   0  14   0   49.00    4.00
   1  14   0    1.20    3.80
   2  14   0   61.89    6.40
   3  14   0    4.90   10.00
   0  15   0    0.00    4.20
   1  15   0  188.58    7.30
   2  15   0   42.30    7.40
   3  15   0   32.60    6.10
   0  16   0    0.60    7.80
   1  16   0   36.10    6.10
   2  16   0   46.40    9.90
   0  17   0  286.67   38.70
   1  17   0   25.10    6.60
  -6   0   1  160.38    7.80
  -5   0   1    0.70    2.90
  -4   0   1  554.34    7.20
  -3   0   1    5.10    0.80
  -2   0   1  843.02    6.90
  -1   0   1    1.80    0.20
   1   0   1    1.80    0.20
   2   0   1  826.52    6.20
   3   0   1    4.00    0.90
   4   0   1  531.55    6.90
   5   0   1    1.20    1.90
   6   0   1  162.68    9.10
  -6   1   1   65.89    3.60
  -5   1   1   70.39    2.30
  -4   1   1  456.15    4.90
  -3   1   1  570.64    4.50
  -2   1   1  969.90    5.40
  -1   1   1  208.08    1.50
   0   1   1    0.10    0.10
   1   1   1  198.48    1.50
   2   1   1  955.20    5.20
   3   1   1  579.44    5.00
   4   1   1  423.06    4.10
   5   1   1   82.69    2.70
   6   1   1   72.69    4.50
  -6   2   1    9.80    3.10
  -5   2   1  392.56    5.60
  -4   2   1    2.00    0.80
  -3   2   1  872.41    5.70
  -2   2   1  346.77    2.60
  -1   2   1  248.18    1.90
   0   2   1    1.30    0.10
   1   2   1  249.88    1.80
   2   2   1  342.27    2.90
   3   2   1  883.21    7.20
   4   2   1    3.00    0.90
   5   2   1  408.06    5.70
   6   2   1   15.90    3.10
  -6   3   1   49.50    3.70
  -5   3   1  142.19    3.70
  -4   3   1  132.99    2.50
  -3   3   1  503.25    4.80
  -2   3   1  174.78    1.90
  -1   3   1 1335.07    7.30
   0   3   1  104.99    1.10
   1   3   1 1357.16    7.20
   2   3   1  183.58    2.50
   3   3   1  514.55    5.80
   4   3   1  124.79    2.30
   5   3   1  160.28    4.00
   6   3   1    6.50    4.00
  -6   4   1  162.08    8.60
  -5   4   1    8.90    1.60
  -4   4   1  508.15    4.90
  -3   4   1   33.80    1.20
  -2   4   1  338.07    3.90
  -1   4   1  144.99    1.40
   0   4   1   17.10    0.70
   1   4   1  142.19    1.50
   2   4   1  340.87    3.60
   3   4   1   29.50    1.20
   4   4   1  551.24    5.60
   5   4   1   11.50    1.40
   6   4   1  141.69   10.20
  -6   5   1  121.89   16.60
  -5   5   1    2.20    1.50
  -4   5   1  411.56    4.50
  -3   5   1   39.70    1.10
  -2   5   1 1158.78    7.30
  -1   5   1  230.68    2.20
   0   5   1  826.82    5.10
   1   5   1  223.48    2.10
   2   5   1 1173.08    8.10
   3   5   1   43.50    1.30
   4   5   1  414.36    4.70
   5   5   1    1.90    1.90
   6   5   1   82.89   15.30
  -6   6   1   26.00   12.10
  -5   6   1  298.57    5.20
  -4   6   1   12.40    0.90
  -3   6   1  525.55    4.50
  -2   6   1  255.47    3.00
  -1   6   1  169.88    2.00
   0   6   1 1426.56    7.50
   1   6   1  168.08    2.10
   2   6   1  245.58    2.80
   3   6   1  603.94    5.10
   4   6   1   14.20    1.40
   5   6   1  310.17    5.90
   6   6   1   22.50   10.50
  -6   7   1    8.50    8.90
  -5   7   1  146.29    4.80
  -4   7   1    3.00    1.00
  -3   7   1  493.95    4.50
  -2   7   1   22.00    0.90
  -1   7   1  706.93    5.70
   0   7   1    0.30    0.50
   1   7   1  665.93    4.90
   2   7   1   25.60    0.70
   3   7   1  518.85    5.10
   4   7   1    2.90    1.10
   5   7   1  152.38    5.30
   6   7   1   60.99   12.90
  -5   8   1   12.10    2.70
  -4   8   1  190.08    3.10
  -3   8   1   92.09    2.30
  -2   8   1  240.18    3.00
  -1   8   1  483.75    4.90
   0   8   1   38.40    1.60
   1   8   1  502.25    4.50
   2   8   1  216.68    2.60
   3   8   1   76.49    1.80
   4   8   1  200.18    3.90
   5   8   1   16.00    3.50
  -5   9   1   11.00    3.20
  -4   9   1  312.57    5.70
  -3   9   1    3.00    1.30
  -2   9   1  423.56    5.80
  -1   9   1    2.80    0.50
   0   9   1  450.35    4.20
   1   9   1    3.50    0.70
   2   9   1  426.86    4.80
   3   9   1    0.40    0.80
   4   9   1  333.77    6.10
   5   9   1    2.10    3.60
  -5  10   1   80.69    5.10
  -4  10   1   36.50    3.30
  -3  10   1  191.18    3.90
  -2  10   1  285.97    3.80
  -1  10   1   44.00    1.90
   0  10   1  677.73    5.60
   1  10   1   50.89    1.60
   2  10   1  277.67    3.90
   3  10   1  181.78    4.10
   4  10   1   15.00    4.50
   5  10   1   83.39    5.90
  -5  11   1   80.99    9.30
  -4  11   1   16.80    3.20
  -3  11   1  276.57    8.40
  -2  11   1   16.00    1.30
  -1  11   1  333.67    5.80
   0  11   1    9.90    1.00
   1  11   1  306.47    4.40
   2  11   1   17.40    1.30
   3  11   1  256.07    8.20
   4  11   1    9.10    4.50
   5  11   1  118.59   11.20
  -4  12   1   44.90    5.30
  -3  12   1   79.49    5.80
  -2  12   1   28.20    2.50
  -1  12   1  377.56    4.60
   0  12   1    8.00    1.20
   1  12   1  378.56    4.00
   2  12   1   15.30    1.80
   3  12   1   77.09    6.70
   4  12   1   17.40    7.00
  -4  13   1   80.69    9.40
  -3  13   1    7.80    4.80
  -2  13   1  157.18   10.60
  -1  13   1  113.99    3.30
   0  13   1   74.09    3.40
   1  13   1   89.39    2.70
   2  13   1  130.19    5.30
   3  13   1    6.30    6.40
   4  13   1   92.79    7.40
  -3  14   1   22.30    5.70
  -2  14   1  179.68    9.30
  -1  14   1    1.50    3.30
   0  14   1  251.37    4.60
   1  14   1    3.00    1.90
   2  14   1  175.08    9.70
   3  14   1    4.90    4.10
  -3  15   1   48.80    5.90
  -2  15   1   19.80    4.60
  -1  15   1   73.29    7.30
   0  15   1  142.59    6.70
   1  15   1   54.69    4.50
   2  15   1   22.60    4.60
   3  15   1   30.10    6.10
  -1  16   1  161.78    9.60
   0  16   1    6.70    5.20
   1  16   1  103.19    7.80
   2  16   1   72.49   48.50
  -1  17   1  114.29    9.40
   0  17   1    0.00   10.10
   1  17   1   77.39   10.40
  -6   0   2   35.50    5.50
  -5   0   2   14.80    1.80
  -4   0   2   20.30    2.30
  -3   0   2   38.60    1.50
  -2   0   2   87.59    2.00
  -1   0   2    0.30    0.10
   0   0   2    0.20    0.10
   1   0   2    0.40    0.10
   2   0   2   88.79    1.70
   3   0   2   37.00    1.60
   4   0   2   19.70    3.50
   5   0   2   18.20    2.80
   6   0   2   66.69    5.90
  -6   1   2   65.89    3.80
  -5   1   2  166.88    3.30
  -4   1   2   35.00    1.70
  -3   1   2  725.23    5.50
  -2   1   2  620.64    4.20
  -1   1   2   43.90    0.60
   0   1   2 1339.67    8.50
   1   1   2   43.50    0.60
   2   1   2  607.24    3.70
   3   1   2  729.13    5.30
   4   1   2   20.70    1.30
   5   1   2  170.68    3.60
   6   1   2   80.99    4.90
  -6   2   2   15.70    3.10
  -5   2   2   25.80    2.20
  -4   2   2   62.59    1.70
  -3   2   2  968.80    8.00
  -2   2   2    8.80    0.50
  -1   2   2 9999.00   47.70
   0   2   2    4.00    0.20
   1   2   2 9821.12   58.99
   2   2   2    9.10    0.60
   3   2   2  952.30    7.50
   4   2   2   66.89    1.80
   5   2   2   22.80    2.10
   6   2   2   11.20    5.00
  -6   3   2   46.40    5.30
  -5   3   2  304.47    5.20
  -4   3   2    6.90    1.10
  -3   3   2  571.44    5.50
  -2   3   2  104.39    1.50
  -1   3   2  850.01    4.30
   0   3   2  290.77    1.90
   1   3   2  877.61    5.20
   2   3   2  108.99    1.70
   3   3   2  557.14    6.00
   4   3   2    3.80    1.20
   5   3   2  294.97    5.70
   6   3   2   63.99    6.10
  -6   4   2   21.90    5.40
  -5   4   2   19.70    1.80
  -4   4   2   22.20    1.60
  -3   4   2   15.00    0.80
  -2   4   2   56.99    1.40
  -1   4   2   84.79    1.00
   0   4   2  199.18    1.70
   1   4   2   87.49    1.20
   2   4   2   68.49    1.80
   3   4   2   12.60    1.10
   4   4   2   15.10    1.70
   5   4   2   28.90    1.90
   6   4   2   17.80    8.00
  -6   5   2   47.90   13.40
  -5   5   2   35.60    2.20
  -4   5   2   38.70    1.70
  -3   5   2   36.90    1.20
  -2   5   2 1129.89    7.50
  -1   5   2  180.98    1.70
   0   5   2 2446.06   10.20
   1   5   2  178.38    1.90
   2   5   2 1130.89    7.50
   3   5   2   37.50    1.50
   4   5   2   31.20    1.60
   5   5   2   36.00    2.10
   6   5   2   36.40   12.20
  -6   6   2  109.79   14.90
  -5   6   2   33.60    2.60
  -4   6   2  267.87    3.50
  -3   6   2  465.75    4.50
  -2   6   2  360.86    3.40
  -1   6   2 3024.20   14.50
   0   6   2    4.40    0.40
   1   6   2 3004.40   14.50
   2   6   2  342.17    3.70
   3   6   2  491.35    5.50
   4   6   2  275.37    4.00
   5   6   2   36.10    2.70
   6   6   2   62.19   12.00
  -6   7   2   45.60    9.30
  -5   7   2  200.98    7.60
  -4   7   2   16.80    1.10
  -3   7   2  486.85    4.80
  -2   7   2    0.30    0.50
  -1   7   2  108.39    1.90
   0   7   2    5.30    0.50
   1   7   2  105.69    1.80
   2   7   2    1.10    0.60
   3   7   2  523.25    5.10
   4   7   2   16.20    1.40
   5   7   2  210.48    7.70
   6   7   2    7.40    7.10
  -5   8   2   29.80    3.30
  -4   8   2   18.20    1.40
  -3   8   2    2.50    0.90
  -2   8   2   31.60    1.20
  -1   8   2   45.90    1.40
   0   8   2    1.90    0.80
   1   8   2   38.60    1.30
   2   8   2   28.90    1.40
   3   8   2    0.60    0.90
   4   8   2   12.80    2.30
   5   8   2   24.80    4.80
  -5   9   2   12.60    3.50
  -4   9   2   42.30    2.30
  -3   9   2    2.90    1.00
  -2   9   2  676.33    6.60
  -1   9   2    6.30    0.60
   0   9   2 1791.02   11.10
   1   9   2    2.30    0.90
   2   9   2  636.74    5.50
   3   9   2    3.20    0.90
   4   9   2   37.50    2.40
   5   9   2    7.80    3.90
  -5  10   2    7.10    3.70
  -4  10   2  351.46    7.90
  -3  10   2   67.49    2.10
  -2  10   2  356.66    4.10
  -1  10   2  627.34    5.20
   0  10   2    7.30    1.30
   1  10   2  619.84    5.80
   2  10   2  344.17    4.20
   3  10   2   59.29    2.20
   4  10   2  351.86    7.30
   5  10   2    0.00    6.40
  -5  11   2   91.99   10.20
  -4  11   2   17.70    3.40
  -3  11   2  206.18    6.30
  -2  11   2   38.20    1.40
  -1  11   2   73.29    2.50
   0  11   2   23.20    1.00
   1  11   2   72.49    2.30
   2  11   2   25.90    1.50
   3  11   2  207.38    5.30
   4  11   2   12.70    3.40
   5  11   2   86.89    9.10
  -4  12   2   21.10    8.00
  -3  12   2    9.90    3.20
  -2  12   2    2.90    1.60
  -1  12   2   57.89    2.30
   0  12   2   12.80    1.30
   1  12   2   47.10    2.20
   2  12   2    1.90    1.40
   3  12   2   19.30    3.50
   4  12   2    1.70    4.30
  -4  13   2    0.00    6.50
  -3  13   2   39.70    6.10
  -2  13   2  355.16   16.70
  -1  13   2   26.50    1.90
   0  13   2  432.46    6.70
   1  13   2   17.70    2.00
   2  13   2  292.37    7.60
   3  13   2   57.09    3.90
   4  13   2   14.10    6.10
  -3  14   2   25.70    4.80
  -2  14   2  199.48    9.80
  -1  14   2   56.59    3.00
   0  14   2   10.60    3.30
   1  14   2   41.10    4.70
   2  14   2  155.08   10.80
   3  14   2   18.20    3.10
  -3  15   2   47.80    5.80
  -2  15   2   38.80    4.90
  -1  15   2   28.50    5.90
   0  15   2   84.49    7.20
   1  15   2   31.30    3.90
   2  15   2   14.70    4.00
   3  15   2   37.20    4.90
  -2  16   2   16.10    8.20
  -1  16   2   39.70    7.00
   0  16   2    7.30    4.60
   1  16   2   62.99   10.30
   2  16   2   14.70    6.30
  -1  17   2   55.49    7.80
   0  17   2  124.79   14.40
   1  17   2    7.90    5.50
  -6   0   3  211.48    9.60
  -5   0   3    0.20    1.40
  -4   0   3 1022.10   11.60
  -3   0   3    0.40    0.50
  -2   0   3 1123.49    7.30
  -1   0   3    0.60    0.10
   0   0   3    1.20    0.20
   1   0   3    0.30    0.20
   2   0   3 1122.79    7.50
   3   0   3    0.70    0.50
   4   0   3 1033.90    9.60
   5   0   3    2.70    4.80
   6   0   3  280.27   14.60
  -6   1   3   37.80    4.50
  -5   1   3   86.39    2.50
  -4   1   3  181.38    2.80
  -3   1   3  596.84    4.80
  -2   1   3  690.43    3.80
  -1   1   3  257.97    1.60
   0   1   3  789.82    3.80
   1   1   3  263.87    1.80
   2   1   3  684.93    3.60
   3   1   3  590.84    4.20
   4   1   3  186.08    2.90
   5   1   3   86.49    2.90
   6   1   3   46.50    5.80
  -6   2   3   13.40    3.90
  -5   2   3  263.87    4.10
  -4   2   3    3.80    0.90
  -3   2   3  687.83    6.00
  -2   2   3   53.39    0.90
  -1   2   3   83.89    0.80
   0   2   3  234.78    1.90
   1   2   3   87.59    1.00
   2   2   3   54.69    1.00
   3   2   3  663.53    4.80
   4   2   3    0.90    0.70
   5   2   3  286.17    5.20
   6   2   3   24.90    5.60
  -6   3   3   36.80    5.20
  -5   3   3  272.97    5.00
  -4   3   3   72.49    1.80
  -3   3   3  746.83    6.30
  -2   3   3  413.86    3.10
  -1   3   3 1469.55    6.20
   0   3   3  392.46    2.60
   1   3   3 1487.85    7.30
   2   3   3  416.66    3.20
   3   3   3  718.03    6.90
   4   3   3   78.29    2.20
   5   3   3  286.37    5.70
   6   3   3   36.50   10.60
  -6   4   3  215.38    9.60
  -5   4   3    5.50    1.70
  -4   4   3  747.63    6.90
  -3   4   3  155.08    2.50
  -2   4   3  896.31    5.40
  -1   4   3  667.33    3.80
   0   4   3    8.50    0.30
   1   4   3  666.73    3.80
   2   4   3  900.01    6.20
   3   4   3  159.08    2.90
   4   4   3  788.42    6.60
   5   4   3   11.70    1.60
   6   4   3  168.88   15.80
  -6   5   3  102.49   14.40
  -5   5   3   13.70    1.60
  -4   5   3  192.38    3.00
  -3   5   3   43.50    1.30
  -2   5   3  582.14    4.70
  -1   5   3   60.09    0.90
   0   5   3 1046.40    4.70
   1   5   3   60.49    1.00
   2   5   3  596.64    5.20
   3   5   3   41.90    1.60
   4   5   3  214.68    3.50
   5   5   3   18.80    1.90
   6   5   3   55.69    6.70
  -6   6   3   19.90   10.00
  -5   6   3  144.19    5.30
  -4   6   3   10.40    1.10
  -3   6   3  200.88    3.20
  -2   6   3   36.10    1.20
  -1   6   3  187.18    2.10
   0   6   3  369.66    2.60
   1   6   3  182.08    2.00
   2   6   3   36.60    1.50
   3   6   3  208.78    3.30
   4   6   3    9.90    1.30
   5   6   3  145.79    4.70
   6   6   3   19.00    9.50
  -6   7   3   33.60    9.10
  -5   7   3  233.08    7.10
  -4   7   3    2.60    0.90
  -3   7   3  777.62    6.70
  -2   7   3   12.40    0.70
  -1   7   3  565.84    3.90
   0   7   3   21.50    0.90
   1   7   3  570.84    4.40
   2   7   3   12.10    1.10
   3   7   3  763.12    6.50
   4   7   3    3.40    1.40
   5   7   3  214.58    7.00
   6   7   3   24.40   11.70
  -5   8   3   10.40    3.00
  -4   8   3  361.46    4.70
  -3   8   3   70.59    1.90
  -2   8   3  269.77    3.10
  -1   8   3  837.52    5.60
   0   8   3   22.40    1.20
   1   8   3  848.12    6.30
   2   8   3  270.27    3.40
   3   8   3   74.39    2.50
   4   8   3  357.26    4.80
   5   8   3   12.40    2.80
  -5   9   3    4.60    3.20
  -4   9   3  196.88    4.20
  -3   9   3    6.90    0.90
  -2   9   3  458.85    4.40
  -1   9   3   10.90    0.70
   0   9   3  473.75    5.00
   1   9   3    8.40    1.00
   2   9   3  439.36    4.80
   3   9   3    3.50    1.20
   4   9   3  174.58    4.00
   5   9   3   25.60    4.00
  -5  10   3   45.70    5.40
  -4  10   3   31.90    3.10
  -3  10   3   72.09    2.20
  -2  10   3  284.57    3.40
  -1  10   3   26.80    1.30
   0  10   3  382.56    4.70
   1  10   3   12.30    1.40
   2  10   3  273.27    3.80
   3  10   3   64.09    2.10
   4  10   3   25.50    2.80
   5  10   3   35.90    5.90
  -5  11   3  142.19    9.40
  -4  11   3    2.40    4.20
  -3  11   3  327.67    6.50
  -2  11   3   42.30    1.60
  -1  11   3  140.79    2.70
   0  11   3  114.49    2.40
   1  11   3  135.99    3.10
   2  11   3   40.60    1.80
   3  11   3  322.47    6.00
   4  11   3    5.90    7.10
   5  11   3  135.69    8.10
  -4  12   3   20.20    6.50
  -3  12   3   78.49    5.30
  -2  12   3   61.39    2.70
  -1  12   3  375.76    5.60
   0  12   3    0.60    0.90
   1  12   3  381.76    4.90
   2  12   3   59.99    2.60
   3  12   3   93.39    5.20
   4  12   3   53.79    4.90
  -4  13   3   91.99   10.10
  -3  13   3   35.60    7.70
  -2  13   3  156.08    7.60
  -1  13   3   30.20    2.80
   0  13   3  131.09    4.70
   1  13   3   24.30    1.80
   2  13   3  147.39    5.20
   3  13   3   10.00    3.00
   4  13   3   72.99    8.70
  -3  14   3    0.00    5.60
  -2  14   3  175.08    7.30
  -1  14   3    6.10    2.40
   0  14   3  269.37    8.70
   1  14   3    1.00    3.00
   2  14   3  128.99    8.00
   3  14   3   15.60    3.80
  -3  15   3   67.69    5.30
  -2  15   3   71.49    7.70
  -1  15   3   49.99    5.20
   0  15   3  168.78    6.20
   1  15   3   55.59    6.20
   2  15   3   59.19    4.40
   3  15   3   73.89    5.80
  -2  16   3    0.00    7.00
  -1  16   3  148.79   10.80
   0  16   3    1.50    6.00
   1  16   3  148.49    8.40
   2  16   3   20.90    5.90
  -1  17   3   41.20    8.70
   0  17   3   11.20   10.30
   1  17   3   20.40    6.80
  -6   0   4  113.19    7.50
  -5   0   4    2.00    3.00
  -4   0   4  105.89    3.50
  -3   0   4    0.70    0.50
  -2   0   4 2029.50   11.50
  -1   0   4    3.30    0.30
   0   0   4 9158.28   50.69
   1   0   4    2.70    0.30
   2   0   4 2054.49   11.00
   3   0   4    0.20    0.50
   4   0   4   92.39    2.90
   5   0   4    0.10    1.60
   6   0   4  160.18   11.80
  -6   1   4   97.69    5.30
  -5   1   4   15.50    1.30
  -4   1   4  375.36    3.90
  -3   1   4  105.39    1.80
  -2   1   4  437.26    2.70
  -1   1   4 1043.10    4.60
   0   1   4   41.90    0.60
   1   1   4 1050.59    5.00
   2   1   4  439.56    2.80
   3   1   4  105.59    1.80
   4   1   4  372.16    3.90
   5   1   4   14.50    1.90
   6   1   4  121.79    8.50
  -6   2   4   18.10    3.80
  -5   2   4   12.90    1.70
  -4   2   4   21.20    1.20
  -3   2   4   43.20    1.20
  -2   2   4    6.40    0.40
  -1   2   4  439.36    2.50
   0   2   4    0.60    0.10
   1   2   4  449.56    2.90
   2   2   4    6.40    0.40
   3   2   4   44.40    1.30
   4   2   4   22.10    1.20
   5   2   4    9.90    2.00
   6   2   4   18.00    4.30
  -6   3   4    5.40    6.30
  -5   3   4   54.29    2.40
  -4   3   4  197.98    2.80
  -3   3   4  322.07    3.40
  -2   3   4  196.38    2.00
  -1   3   4 1971.80    7.90
   0   3   4   38.80    0.60
   1   3   4 1998.70    9.60
   2   3   4  194.58    2.20
   3   3   4  319.87    3.50
   4   3   4  195.88    2.90
   5   3   4   46.20    2.60
   6   3   4   32.00    5.50
  -6   4   4   93.19    9.20
  -5   4   4  119.29    3.50
  -4   4   4   29.50    1.60
  -3   4   4  242.38    2.90
  -2   4   4 2427.26   11.90
  -1   4   4  114.39    1.20
   0   4   4 4977.50   21.50
   1   4   4  114.09    1.40
   2   4   4 2484.55   12.40
   3   4   4  241.18    2.90
   4   4   4   18.60    1.40
   5   4   4  118.59    3.10
   6   4   4   62.09    6.60
  -6   5   4  114.69   12.90
  -5   5   4   13.60    1.90
  -4   5   4  366.66    3.90
  -3   5   4    5.30    0.80
  -2   5   4  492.15    4.40
  -1   5   4   55.09    1.00
   0   5   4  164.28    1.40
   1   5   4   54.39    1.00
   2   5   4  484.55    5.20
   3   5   4    4.70    0.80
   4   5   4  382.66    5.10
   5   5   4   19.20    1.90
   6   5   4  129.49   14.80
  -6   6   4  134.89   46.90
  -5   6   4    9.70    2.10
  -4   6   4   17.20    1.10
  -3   6   4  100.59    2.10
  -2   6   4    2.20    0.60
  -1   6   4  131.29    1.60
   0   6   4   13.40    0.40
   1   6   4  131.69    1.70
   2   6   4    1.70    1.00
   3   6   4  103.49    2.50
   4   6   4   15.70    1.50
   5   6   4    9.80    2.30
   6   6   4   14.70   20.50
  -6   7   4   17.00    6.70
  -5   7   4   33.40    3.00
  -4   7   4    2.70    1.10
  -3   7   4  254.57    3.40
  -2   7   4   22.50    1.00
  -1   7   4 1451.85    7.60
   0   7   4   47.80    1.10
   1   7   4 1489.45    8.50
   2   7   4   25.40    1.20
   3   7   4  245.48    3.60
   4   7   4    3.60    1.40
   5   7   4   16.30    3.80
   6   7   4    7.10    5.00
  -5   8   4  192.28    7.70
  -4   8   4   17.90    1.80
  -3   8   4  523.75    4.70
  -2   8   4  773.62    6.10
  -1   8   4   93.49    1.60
   0   8   4 2231.98   11.20
   1   8   4   91.99    1.80
   2   8   4  767.42    5.90
   3   8   4  542.85    5.30
   4   8   4   23.30    1.80
   5   8   4  198.08    9.20
  -5   9   4   21.90    5.40
  -4   9   4  292.87    5.40
  -3   9   4   22.50    1.40
  -2   9   4  304.37    3.50
  -1   9   4   18.10    0.80
   0   9   4   39.20    1.80
   1   9   4   14.30    1.40
   2   9   4  285.57    3.70
   3   9   4   19.30    1.30
   4   9   4  267.27    5.10
   5   9   4    5.50    4.00
  -5  10   4    9.00    6.90
  -4  10   4   15.80    2.20
  -3  10   4    8.10    1.30
  -2  10   4   57.99    1.70
  -1  10   4   41.20    1.20
   0  10   4   31.00    2.20
   1  10   4   38.60    1.50
   2  10   4   54.19    1.70
   3  10   4    6.70    1.40
   4  10   4   17.00    2.40
   5  10   4   24.80    4.00
  -5  11   4   12.40    5.70
  -4  11   4   13.20    5.00
  -3  11   4  160.38    4.10
  -2  11   4   21.10    1.30
  -1  11   4  654.23    5.20
   0  11   4    1.70    1.00
   1  11   4  639.84    6.00
   2  11   4   18.90    1.40
   3  11   4  155.58    4.60
   4  11   4   17.90    3.50
   5  11   4    8.60    4.20
  -4  12   4    4.50    5.80
  -3  12   4  235.68    7.50
  -2  12   4   96.69    4.20
  -1  12   4  116.59    2.50
   0  12   4  307.47    5.40
   1  12   4  105.49    3.00
   2  12   4   97.99    3.30
   3  12   4  242.78    8.30
   4  12   4    2.90    3.20
  -4  13   4   75.09    6.40
  -3  13   4   11.40    4.60
  -2  13   4   89.39    6.10
  -1  13   4   45.70    2.80
   0  13   4   84.89    3.50
   1  13   4   47.80    2.30
   2  13   4   94.39    4.00
   3  13   4   11.90    2.40
   4  13   4   90.09    6.10
  -3  14   4   15.10    9.50
  -2  14   4   33.00    5.90
  -1  14   4    4.10    2.80
   0  14   4   24.10    4.00
   1  14   4    2.40    2.90
   2  14   4   31.40    3.90
   3  14   4    6.20    3.50
  -3  15   4   40.40    8.00
  -2  15   4   42.00    6.00
  -1  15   4  188.88    7.80
   0  15   4    7.10    4.20
   1  15   4  141.09    9.10
   2  15   4   36.20    6.00
   3  15   4   58.19    5.60
  -2  16   4    8.90    3.50
  -1  16   4   53.09    8.50
   0  16   4    2.80    3.30
   1  16   4   10.00    5.20
   2  16   4   66.39   18.60
   0  17   4   12.90    6.20
  -6   0   5   77.69    7.50
  -5   0   5    0.30    2.30
  -4   0   5  458.35    5.60
  -3   0   5    5.10    0.70
  -2   0   5  279.37    3.00
  -1   0   5   10.60    0.50
   0   0   5    1.20    0.20
   1   0   5   10.70    0.50
   2   0   5  281.97    3.00
   3   0   5    6.80    0.80
   4   0   5  459.85    5.80
   5   0   5    0.70    1.60
   6   0   5  133.79   11.10
  -6   1   5   39.40    3.80
  -5   1   5   12.10    1.30
  -4   1   5  407.06    4.00
  -3   1   5  238.68    2.40
  -2   1   5  633.04    3.50
  -1   1   5 1234.38    5.10
   0   1   5  758.92    3.40
   1   1   5 1248.58    5.40
   2   1   5  639.14    3.60
   3   1   5  240.98    2.50
   4   1   5  407.96    3.80
   5   1   5   19.30    1.90
   6   1   5   87.59    9.40
  -6   2   5    0.60    2.70
  -5   2   5  633.34    5.80
  -4   2   5    0.00    0.60
  -3   2   5 1657.03    8.80
  -2   2   5  149.39    1.60
  -1   2   5  739.73    3.70
   0   2   5  171.18    1.50
   1   2   5  736.63    4.00
   2   2   5  153.98    1.70
   3   2   5 1663.53    9.00
   4   2   5    1.40    0.60
   5   2   5  644.84    7.10
   6   2   5    1.00    2.70
  -6   3   5   21.20    3.50
  -5   3   5   52.29    2.20
  -4   3   5  159.48    2.50
  -3   3   5  365.26    3.50
  -2   3   5  183.18    2.00
  -1   3   5 1197.18    5.60
   0   3   5  257.07    1.90
   1   3   5 1205.28    5.80
   2   3   5  188.38    2.00
   3   3   5  360.16    3.60
   4   3   5  157.48    2.40
   5   3   5   57.49    2.50
   6   3   5   14.00    3.90
  -6   4   5  127.79    8.80
  -5   4   5    1.10    1.40
  -4   4   5  187.78    2.60
  -3   4   5   27.60    1.10
  -2   4   5  204.88    2.50
  -1   4   5   66.19    1.00
   0   4   5   23.40    0.50
   1   4   5   68.19    1.20
   2   4   5  202.18    2.30
   3   4   5   25.80    1.10
   4   4   5  187.18    2.80
   5   4   5    1.00    1.10
   6   4   5  100.99    6.10
  -6   5   5  196.28   16.10
  -5   5   5    3.10    1.50
  -4   5   5  425.76    4.20
  -3   5   5   65.09    1.60
  -2   5   5 1003.90    6.30
  -1   5   5   90.59    1.50
   0   5   5  268.57    2.00
   1   5   5   92.09    1.20
   2   5   5 1002.30    7.10
   3   5   5   67.89    1.80
   4   5   5  422.56    4.30
   5   5   5    3.60    1.50
   6   5   5  139.29    9.50
  -6   6   5  391.96  116.59
  -5   6   5  341.27    6.20
  -4   6   5   21.70    1.20
  -3   6   5  714.93    6.50
  -2   6   5  341.17    3.10
  -1   6   5  155.08    2.00
   0   6   5  713.13    4.10
   1   6   5  159.18    2.10
   2   6   5  342.77    3.80
   3   6   5  723.63    6.10
   4   6   5   18.60    1.50
   5   6   5  328.97    7.50
   6   6   5   31.10    7.40
  -6   7   5   44.70   21.90
  -5   7   5   84.09    4.50
  -4   7   5    6.60    1.30
  -3   7   5  287.27    3.60
  -2   7   5   70.89    1.60
  -1   7   5  700.63    4.90
   0   7   5   22.80    0.80
   1   7   5  710.03    5.20
   2   7   5   68.19    1.70
   3   7   5  279.67    3.70
   4   7   5    7.60    1.50
   5   7   5   69.09    5.40
   6   7   5   26.10    6.80
  -5   8   5    1.40    5.00
  -4   8   5   50.69    1.80
  -3   8   5   67.49    2.00
  -2   8   5   57.59    1.80
  -1   8   5  225.38    2.60
   0   8   5   20.40    1.00
   1   8   5  227.68    2.70
   2   8   5   52.69    1.50
   3   8   5   74.59    2.30
   4   8   5   51.49    2.10
   5   8   5    9.80    4.20
  -5   9   5   37.30    9.40
  -4   9   5  496.45    6.20
  -3   9   5   15.20    1.20
  -2   9   5  372.26    3.80
  -1   9   5   34.40    1.20
   0   9   5  187.58    3.60
   1   9   5   33.60    1.30
   2   9   5  363.96    3.90
   3   9   5   20.20    1.40
   4   9   5  486.55    6.20
   5   9   5    9.40    4.30
  -5  10   5   47.40    9.00
  -4  10   5   27.60    2.70
  -3  10   5  155.68    3.20
  -2  10   5  276.17    3.20
  -1  10   5   61.09    1.70
   0  10   5  898.51    7.20
   1  10   5   55.39    2.00
   2  10   5  272.47    3.60
   3  10   5  156.28    3.60
   4  10   5    9.40    3.80
   5  10   5   71.09    7.20
  -5  11   5   79.69    6.60
  -4  11   5    7.10    3.80
  -3  11   5  150.18    3.50
  -2  11   5   16.60    1.10
  -1  11   5  258.57    3.90
   0  11   5    0.00    1.10
   1  11   5  263.97    4.20
   2  11   5   10.80    1.60
   3  11   5  155.48    3.90
   4  11   5    7.70    2.30
   5  11   5   41.40    8.10
  -4  12   5   14.40    6.10
  -3  12   5   87.99    4.50
  -2  12   5    4.10    1.80
  -1  12   5  230.88    4.10
   0  12   5    6.80    2.00
   1  12   5  241.68    4.10
   2  12   5    6.30    1.70
   3  12   5   68.89    5.20
   4  12   5   15.70    3.80
  -4  13   5  147.09    7.20
  -3  13   5   20.00    2.70
  -2  13   5  151.88    6.20
  -1  13   5  129.39    4.20
   0  13   5   18.30    2.40
   1  13   5  137.49    3.60
   2  13   5  165.18    5.30
   3  13   5   18.20    3.00
   4  13   5  129.89    6.70
  -3  14   5    6.40    3.70
  -2  14   5  234.18    8.20
  -1  14   5    2.30    3.10
   0  14   5  277.67    9.60
   1  14   5    4.10    1.80
   2  14   5  208.58    8.40
   3  14   5    4.60    4.70
  -3  15   5   12.70   10.30
  -2  15   5    3.80    5.30
  -1  15   5   67.29    5.00
   0  15   5   23.10    4.40
   1  15   5   62.29    4.50
   2  15   5    6.60    3.20
   3  15   5   50.79    5.80
  -2  16   5    7.70    8.80
  -1  16   5   69.39    8.70
   0  16   5    7.90    3.20
   1  16   5  118.79    6.60
   2  16   5    0.10    2.50
   0  17   5   11.60    6.00
  -6   0   6    8.90    3.50
  -5   0   6    6.70    2.40
  -4   0   6   29.30    2.10
  -3   0   6   20.60    1.20
  -2   0   6  253.07    3.00
  -1   0   6    4.60    0.30
   0   0   6  591.04    4.20
   1   0   6    3.80    0.40
   2   0   6  251.07    3.00
   3   0   6   22.50    1.40
   4   0   6   29.20    1.80
   5   0   6    7.50    1.70
   6   0   6   27.90    4.90
  -6   1   6   47.90    4.30
  -5   1   6  103.89    2.60
  -4   1   6   28.10    1.30
  -3   1   6  342.17    3.00
  -2   1   6  771.22    4.20
  -1   1   6  246.58    1.70
   0   1   6 2232.48    8.90
   1   1   6  249.08    1.80
   2   1   6  773.42    4.20
   3   1   6  340.37    3.20
   4   1   6   27.90    1.30
   5   1   6  114.99    2.80
   6   1   6   53.99    6.20
  -6   2   6    9.70    6.50
  -5   2   6   23.90    2.00
  -4   2   6    9.70    0.80
  -3   2   6  419.76    3.70
  -2   2   6  186.48    1.80
  -1   2   6 3403.96   14.90
   0   2   6   14.50    0.40
   1   2   6 3450.75   14.70
   2   2   6  189.88    1.90
   3   2   6  414.16    3.40
   4   2   6   12.00    1.00
   5   2   6   17.60    1.60
   6   2   6   22.70    4.90
  -6   3   6   21.90    4.60
  -5   3   6  249.08    3.90
  -4   3   6   11.00    1.00
  -3   3   6  410.66    3.60
  -2   3   6  139.09    1.50
  -1   3   6  404.66    2.40
   0   3   6  565.44    3.20
   1   3   6  405.86    2.90
   2   3   6  139.59    1.70
   3   3   6  413.96    3.60
   4   3   6   12.50    1.00
   5   3   6  249.88    4.20
   6   3   6   24.30    3.30
  -6   4   6   67.19    5.40
  -5   4   6   26.00    1.80
  -4   4   6   19.30    1.20
  -3   4   6   46.40    1.30
  -2   4   6  266.57    2.40
  -1   4   6    0.60    0.10
   0   4   6  534.85    3.10
   1   4   6    0.90    0.20
   2   4   6  270.27    2.60
   3   4   6   49.00    1.30
   4   4   6   19.10    1.30
   5   4   6   27.70    2.00
   6   4   6   13.70    3.20
  -6   5   6   68.39    9.20
  -5   5   6   55.29    2.50
  -4   5   6   30.60    1.50
  -3   5   6   52.29    1.70
  -2   5   6  870.31    6.10
  -1   5   6   30.10    0.80
   0   5   6 1485.65    6.90
   1   5   6   30.90    0.80
   2   5   6  863.61    6.10
   3   5   6   52.89    1.50
   4   5   6   26.40    1.40
   5   5   6   60.69    3.20
   6   5   6   73.69    6.90
  -6   6   6   79.69   15.20
  -5   6   6   23.70    2.40
  -4   6   6  348.67    4.20
  -3   6   6  374.06    4.50
  -2   6   6  225.58    2.60
  -1   6   6 2408.96   10.30
   0   6   6    4.50    0.40
   1   6   6 2423.56   10.40
   2   6   6  223.28    3.00
   3   6   6  380.56    3.80
   4   6   6  343.77    4.50
   5   6   6   18.90    2.90
   6   6   6   65.19    7.60
  -6   7   6   14.80   10.00
  -5   7   6  175.18    8.20
  -4   7   6    6.20    1.30
  -3   7   6  400.16    4.10
  -2   7   6    0.00    0.70
  -1   7   6  333.97    3.20
   0   7   6    6.80    0.40
   1   7   6  334.37    3.00
   2   7   6    0.50    0.90
   3   7   6  395.96    4.60
   4   7   6   10.20    1.30
   5   7   6  176.08    6.30
   6   7   6   10.70    6.60
  -5   8   6   23.50    3.50
  -4   8   6   12.10    1.30
  -3   8   6   32.60    1.40
  -2   8   6  146.59    2.20
  -1   8   6   74.59    1.40
   0   8   6  131.49    1.70
   1   8   6   71.09    1.90
   2   8   6  144.79    2.40
   3   8   6   35.50    1.60
   4   8   6   13.80    1.40
   5   8   6   37.30    4.90
  -5   9   6    7.40    5.40
  -4   9   6   57.69    2.60
  -3   9   6    3.60    1.10
  -2   9   6  366.26    3.50
  -1   9   6    0.00    0.40
   0   9   6 1050.19    7.20
   1   9   6    0.70    0.70
   2   9   6  382.86    4.40
   3   9   6    6.90    1.10
   4   9   6   53.39    2.60
   5   9   6   12.20    1.90
  -5  10   6    5.40    4.90
  -4  10   6  280.67    5.60
  -3  10   6   66.69    2.20
  -2  10   6  295.37    3.60
  -1  10   6  677.33    5.20
   0  10   6   12.20    1.00
   1  10   6  674.13    5.60
   2  10   6  296.57    4.00
   3  10   6   62.29    2.40
   4  10   6  316.17    7.30
   5  10   6    0.00    3.80
  -5  11   6   82.59    7.40
  -4  11   6    2.10    3.20
  -3  11   6  180.98    4.10
  -2  11   6   43.70    2.10
  -1  11   6  119.89    2.60
   0  11   6   22.70    1.50
   1  11   6  114.09    2.70
   2  11   6   45.60    2.20
   3  11   6  170.68    3.90
   4  11   6    7.80    2.90
   5  11   6  106.09    8.80
  -4  12   6    1.50    3.10
  -3  12   6   40.70    3.80
  -2  12   6    4.30    1.60
  -1  12   6   26.20    2.00
   0  12   6   55.89    2.30
   1  12   6   22.60    1.90
   2  12   6    5.60    1.40
   3  12   6   32.00    4.60
   4  12   6    9.50    2.70
  -4  13   6   19.60    3.80
  -3  13   6   33.10    5.20
  -2  13   6  211.88    6.60
  -1  13   6   17.60    2.90
   0  13   6  346.57    6.90
   1  13   6   14.60    2.40
   2  13   6  227.58    5.30
   3  13   6   37.20    3.30
   4  13   6   15.10    3.70
  -3  14   6   12.10    5.60
  -2  14   6  133.99    6.80
  -1  14   6   13.70    2.60
   0  14   6    5.80    3.00
   1  14   6   19.60    3.10
   2  14   6  134.89    5.50
   3  14   6    2.50    2.60
  -3  15   6   55.59    8.30
  -2  15   6   10.30    3.90
  -1  15   6   50.29    4.10
   0  15   6   36.40    4.30
   1  15   6   49.90    4.40
   2  15   6   18.60    3.80
   3  15   6   33.40    4.20
  -2  16   6    0.20    2.70
  -1  16   6   32.30    5.00
   0  16   6    9.60   13.20
   1  16   6   35.00    4.60
   2  16   6   11.30    2.80
  -6   0   7  276.17    9.70
  -5   0   7    5.80    2.20
  -4   0   7 1545.55   11.60
  -3   0   7    0.20    0.40
  -2   0   7 1492.25    9.00
  -1   0   7    1.30    0.20
   0   0   7    1.30    0.30
   1   0   7    1.20    0.40
   2   0   7 1498.55    9.00
   3   0   7    0.00    0.40
   4   0   7 1590.74   12.20
   5   0   7    2.70    1.10
   6   0   7  302.67   11.20
  -6   1   7   34.70    3.70
  -5   1   7   97.09    2.50
  -4   1   7   77.59    1.70
  -3   1   7  358.86    2.90
  -2   1   7  720.43    3.90
  -1   1   7  469.85    2.60
   0   1   7 1872.31    6.70
   1   1   7  469.75    2.80
   2   1   7  727.13    4.00
   3   1   7  361.86    3.10
   4   1   7   81.39    1.80
   5   1   7  104.69    2.40
   6   1   7   23.30    3.50
  -6   2   7    9.30    3.10
  -5   2   7   84.69    2.50
  -4   2   7    1.50    0.60
  -3   2   7  166.98    2.00
  -2   2   7   46.10    0.80
  -1   2   7    6.40    0.30
   0   2   7  248.78    1.70
   1   2   7    6.00    0.40
   2   2   7   47.00    1.00
   3   2   7  169.88    2.20
   4   2   7    2.60    0.70
   5   2   7   91.99    2.30
   6   2   7   10.40    3.10
  -6   3   7   20.50    4.20
  -5   3   7  248.38    4.10
  -4   3   7   16.20    1.10
  -3   3   7  507.45    4.00
  -2   3   7  266.57    2.20
  -1   3   7  235.68    1.80
   0   3   7  467.45    2.70
   1   3   7  238.18    2.10
   2   3   7  271.47    2.40
   3   3   7  589.74    4.30
   4   3   7   21.90    1.20
   5   3   7  245.28    3.90
   6   3   7    5.60    3.20
  -6   4   7  264.97   15.50
  -5   4   7    1.30    1.30
  -4   4   7  820.32    5.90
  -3   4   7   83.19    1.90
  -2   4   7 1222.28    6.10
  -1   4   7  238.68    1.80
   0   4   7   10.90    0.40
   1   4   7  237.78    2.00
   2   4   7 1251.17    6.60
   3   4   7   85.79    1.70
   4   4   7  814.52    6.00
   5   4   7    0.90    1.10
   6   4   7  182.88    8.20
  -6   5   7   93.49   11.00
  -5   5   7   31.70    2.50
  -4   5   7   96.59    2.10
  -3   5   7  137.49    2.70
  -2   5   7  657.83    4.70
  -1   5   7   86.49    1.30
   0   5   7 1234.48    6.10
   1   5   7   87.39    1.20
   2   5   7  672.63    4.70
   3   5   7  140.99    2.20
   4   5   7  105.19    2.30
   5   5   7   32.10    2.70
   6   5   7   36.30    4.20
  -6   6   7    0.90    5.40
  -5   6   7   57.79    3.60
  -4   6   7   28.20    1.80
  -3   6   7   32.50    1.40
  -2   6   7  125.19    1.80
  -1   6   7   89.09    1.50
   0   6   7  309.27    2.60
   1   6   7   91.39    1.50
   2   6   7  124.39    2.10
   3   6   7   34.50    1.40
   4   6   7   33.10    1.70
   5   6   7   61.59    4.10
   6   6   7   16.60    3.30
  -5   7   7  249.58    8.00
  -4   7   7    3.30    1.40
  -3   7   7  613.74    5.10
  -2   7   7    0.60    0.50
  -1   7   7  319.77    3.00
   0   7   7    1.30    0.30
   1   7   7  320.37    2.90
   2   7   7    1.20    0.60
   3   7   7  617.54    5.40
   4   7   7    1.30    0.90
   5   7   7  233.28    8.00
  -5   8   7    7.80    3.00
  -4   8   7  291.47    5.20
  -3   8   7   80.29    1.90
  -2   8   7  211.78    2.80
  -1   8   7  728.13    5.50
   0   8   7   13.90    0.60
   1   8   7  723.23    5.00
   2   8   7  216.38    3.00
   3   8   7   85.29    2.10
   4   8   7  312.17    4.70
   5   8   7    3.30    2.10
  -5   9   7    8.00    4.10
  -4   9   7   68.69    2.80
  -3   9   7    2.30    1.10
  -2   9   7  272.47    3.60
  -1   9   7    2.30    0.50
   0   9   7  458.55    4.00
   1   9   7    2.20    0.70
   2   9   7  261.47    3.40
   3   9   7    5.00    1.10
   4   9   7   72.69    2.90
   5   9   7    6.20    2.90
  -5  10   7   17.00    6.70
  -4  10   7   17.50    2.00
  -3  10   7   29.10    1.90
  -2  10   7  135.89    2.50
  -1  10   7   14.80    1.00
   0  10   7  125.99    2.10
   1  10   7   13.60    1.50
   2  10   7  131.59    2.70
   3  10   7   34.20    1.90
   4  10   7   18.70    3.10
   5  10   7    5.40    4.30
  -4  11   7    6.50    3.60
  -3  11   7  313.47    6.10
  -2  11   7   38.00    2.00
  -1  11   7   99.69    2.50
   0  11   7   86.29    2.30
   1  11   7  113.29    2.80
   2  11   7   41.50    2.20
   3  11   7  336.67    5.40
   4  11   7    1.50    1.90
  -4  12   7   27.50    3.30
  -3  12   7  102.79    4.80
  -2  12   7   43.50    2.40
  -1  12   7  524.25    6.60
   0  12   7    5.30    1.40
   1  12   7  514.35    6.80
   2  12   7   50.29    2.30
   3  12   7  119.89    5.40
   4  12   7   38.30    4.60
  -4  13   7   18.10    4.30
  -3  13   7    1.40    3.40
  -2  13   7   86.39    4.30
  -1  13   7    3.40    2.20
   0  13   7  112.29    4.90
   1  13   7    8.20    1.70
   2  13   7   94.29    3.70
   3  13   7   11.20    2.00
   4  13   7   12.10    3.30
  -3  14   7    3.00    4.20
  -2  14   7   65.99    5.10
  -1  14   7    2.90    2.80
   0  14   7   94.49    6.00
   1  14   7   11.10    2.00
   2  14   7   62.59    3.80
   3  14   7    0.10    3.30
  -2  15   7   22.90    4.40
  -1  15   7   19.50    4.50
   0  15   7  115.69    6.50
   1  15   7   40.00    4.00
   2  15   7   38.20    4.70
  -1  16   7  243.98   10.30
   0  16   7    0.60    3.30
   1  16   7  249.97    8.90
  -6   0   8  122.79   10.90
  -5   0   8    7.20    2.60
  -4   0   8   45.20    1.70
  -3   0   8    0.30    0.40
  -2   0   8 1372.26    8.50
  -1   0   8   14.80    0.60
   0   0   8 2969.00   15.30
   1   0   8   15.90    0.80
   2   0   8 1387.86    8.30
   3   0   8    0.20    0.30
   4   0   8   42.00    2.20
   5   0   8    3.20    0.90
   6   0   8  112.89    9.50
  -6   1   8  125.39    7.30
  -5   1   8   19.10    1.90
  -4   1   8  261.07    3.00
  -3   1   8   51.19    1.10
  -2   1   8  434.86    2.90
  -1   1   8  928.51    4.20
   0   1   8  541.25    2.70
   1   1   8  930.71    4.20
   2   1   8  437.66    3.00
   3   1   8   53.29    1.20
   4   1   8  268.07    3.20
   5   1   8   16.80    1.40
   6   1   8  107.59    5.50
  -6   2   8   15.60    4.50
  -5   2   8    7.60    1.60
  -4   2   8   47.20    1.60
  -3   2   8  148.19    1.90
  -2   2   8   17.70    0.60
  -1   2   8  662.93    3.40
   0   2   8    2.00    0.20
   1   2   8  671.83    3.60
   2   2   8   19.20    0.80
   3   2   8  154.58    2.10
   4   2   8   52.89    1.60
   5   2   8    6.20    1.00
   6   2   8   14.20    3.00
  -6   3   8   28.20    6.20
  -5   3   8   45.60    2.30
  -4   3   8  124.79    2.40
  -3   3   8  289.27    2.60
  -2   3   8  130.69    1.40
  -1   3   8  896.51    4.50
   0   3   8   37.50    0.70
   1   3   8  896.11    4.70
   2   3   8  133.89    1.70
   3   3   8  293.87    3.00
   4   3   8  129.49    2.30
   5   3   8   42.60    2.10
   6   3   8   41.30    4.90
  -6   4   8   88.79   11.10
  -5   4   8   60.79    3.10
  -4   4   8    9.00    1.10
  -3   4   8   84.49    1.60
  -2   4   8 1101.59    5.80
  -1   4   8  132.49    1.40
   0   4   8 3182.58   13.20
   1   4   8  130.99    1.40
   2   4   8 1120.19    6.40
   3   4   8   84.59    1.70
   4   4   8    6.20    0.80
   5   4   8   73.39    2.90
   6   4   8   45.70    4.40
  -6   5   8  107.69    8.40
  -5   5   8   17.40    2.20
  -4   5   8  327.97    4.10
  -3   5   8   25.50    1.20
  -2   5   8  469.95    3.80
  -1   5   8   59.89    1.00
   0   5   8  757.62    4.30
   1   5   8   57.69    1.00
   2   5   8  476.85    3.70
   3   5   8   29.60    1.20
   4   5   8  328.77    4.10
   5   5   8   18.90    2.20
   6   5   8   86.09    6.60
  -6   6   8   32.50    5.40
  -5   6   8    9.10    1.80
  -4   6   8   65.59    2.20
  -3   6   8  103.79    2.20
  -2   6   8  101.49    1.80
  -1   6   8  365.46    3.10
   0   6   8    1.70    0.30
   1   6   8  363.56    2.90
   2   6   8  101.29    1.80
   3   6   8  105.29    2.20
   4   6   8   76.29    2.10
   5   6   8   19.50    2.80
   6   6   8   27.10    3.10
  -5   7   8   44.80    5.10
  -4   7   8    7.10    1.30
  -3   7   8  154.78    2.50
  -2   7   8    6.10    0.80
  -1   7   8  936.31    5.80
   0   7   8    1.80    0.30
   1   7   8  950.60    6.00
   2   7   8    5.50    0.70
   3   7   8  152.98    2.50
   4   7   8    5.10    1.00
   5   7   8   29.90    2.60
  -5   8   8  108.99    5.40
  -4   8   8   20.20    1.70
  -3   8   8  376.66    4.00
  -2   8   8  420.56    4.30
  -1   8   8   38.60    1.20
   0   8   8 1050.29    6.70
   1   8   8   36.40    0.90
   2   8   8  426.96    4.10
   3   8   8  382.86    4.30
   4   8   8   18.70    1.50
   5   8   8  124.09    5.30
  -5   9   8    2.70    3.00
  -4   9   8  134.29    4.10
  -3   9   8    8.50    1.30
  -2   9   8  259.57    3.30
  -1   9   8    1.90    0.70
   0   9   8  206.48    2.80
   1   9   8    2.90    0.60
   2   9   8  254.07    3.30
   3   9   8   10.50    1.10
   4   9   8  162.18    4.60
   5   9   8    0.60    1.80
  -5  10   8   17.80    5.20
  -4  10   8   56.89    3.40
  -3  10   8   24.20    1.50
  -2  10   8   63.39    1.80
  -1  10   8  109.39    2.10
   0  10   8   19.70    1.40
   1  10   8  108.39    2.30
   2  10   8   56.09    1.80
   3  10   8   24.90    1.90
   4  10   8   56.59    3.70
   5  10   8    9.70    2.40
  -4  11   8   17.70    2.40
  -3  11   8  132.59    4.00
  -2  11   8   15.30    1.50
  -1  11   8  470.45    5.20
   0  11   8    3.10    1.10
   1  11   8  464.75    5.10
   2  11   8   19.10    1.70
   3  11   8  132.89    4.00
   4  11   8    7.80    2.10
  -4  12   8    6.10    4.20
  -3  12   8  189.38    6.10
  -2  12   8   52.09    2.70
  -1  12   8   87.79    3.50
   0  12   8  118.99    3.80
   1  12   8   94.69    2.80
   2  12   8   57.69    2.40
   3  12   8  192.88    6.40
   4  12   8    1.50    1.90
  -4  13   8   31.10    5.40
  -3  13   8   23.60    4.40
  -2  13   8   69.59    4.50
  -1  13   8   29.00    2.70
   0  13   8   73.29    3.50
   1  13   8   34.40    3.00
   2  13   8   72.79    4.00
   3  13   8   26.00    2.80
   4  13   8   39.80    4.30
  -3  14   8    7.20    3.90
  -2  14   8   26.00    3.90
  -1  14   8   11.60    3.70
   0  14   8   17.80    4.10
   1  14   8    5.80    1.90
   2  14   8   26.90    4.00
   3  14   8    9.60    3.90
  -2  15   8   18.20    4.40
  -1  15   8  133.29    7.40
   0  15   8    4.70    2.30
   1  15   8  141.49    5.60
   2  15   8   17.60    4.90
  -1  16   8   30.40    5.20
   0  16   8    2.90    3.20
   1  16   8   29.70    5.00
  -6   0   9   11.60    5.60
  -5   0   9    3.50    1.90
  -4   0   9  115.69    2.70
  -3   0   9    6.40    0.80
  -2   0   9   30.10    1.10
  -1   0   9    8.50    0.60
   0   0   9    1.20    0.30
   1   0   9    8.50    0.60
   2   0   9   29.40    1.20
   3   0   9    7.50    1.00
   4   0   9  119.69    3.20
   5   0   9    2.00    1.00
   6   0   9    7.40    2.70
  -6   1   9   66.99    5.10
  -5   1   9    3.20    1.20
  -4   1   9  374.76    3.50
  -3   1   9  112.39    1.70
  -2   1   9  382.66    2.70
  -1   1   9  782.12    4.00
   0   1   9   85.39    1.00
   1   1   9  784.12    3.90
   2   1   9  381.76    2.80
   3   1   9  113.59    1.90
   4   1   9  383.06    3.90
   5   1   9    2.00    0.80
   6   1   9   73.39    4.30
  -6   2   9    8.60    4.70
  -5   2   9  536.15    7.30
  -4   2   9    0.30    0.50
  -3   2   9 1448.26    7.30
  -2   2   9   52.19    0.90
  -1   2   9  409.26    2.60
   0   2   9   71.59    0.90
   1   2   9  410.16    2.60
   2   2   9   52.89    1.10
   3   2   9 1467.05    7.70
   4   2   9    0.40    0.60
   5   2   9  539.35    5.80
   6   2   9   20.10    3.00
  -6   3   9   13.30    5.00
  -5   3   9   33.00    2.70
  -4   3   9  124.69    2.50
  -3   3   9  261.37    2.50
  -2   3   9  220.78    2.20
  -1   3   9 1082.69    5.20
   0   3   9  266.37    2.00
   1   3   9 1093.89    5.40
   2   3   9  225.78    2.50
   3   3   9  270.97    3.00
   4   3   9  128.39    2.40
   5   3   9   29.80    2.10
   6   3   9   23.90    3.30
  -6   4   9   48.60    6.50
  -5   4   9    3.50    1.60
  -4   4   9    5.90    0.80
  -3   4   9   41.60    1.10
  -2   4   9   68.09    1.10
  -1   4   9  253.37    2.00
   0   4   9   22.70    0.70
   1   4   9  250.07    2.20
   2   4   9   67.49    1.50
   3   4   9   46.10    1.30
   4   4   9    6.70    0.90
   5   4   9    3.50    1.20
   6   4   9   33.10    4.00
  -6   5   9  105.49    6.90
  -5   5   9    3.40    1.60
  -4   5   9  427.76    5.50
  -3   5   9   36.80    1.10
  -2   5   9  512.45    3.60
  -1   5   9   90.89    1.10
   0   5   9    8.80    0.50
   1   5   9   88.39    1.20
   2   5   9  521.15    4.30
   3   5   9   38.60    1.30
   4   5   9  433.66    4.80
   5   5   9    3.50    1.70
   6   5   9  108.79    5.10
  -5   6   9  297.97    8.30
  -4   6   9    7.50    1.20
  -3   6   9  623.24    4.50
  -2   6   9  275.67    2.60
  -1   6   9  297.77    2.50
   0   6   9  637.34    4.60
   1   6   9  296.47    2.80
   2   6   9  284.27    3.00
   3   6   9  639.14    5.20
   4   6   9    8.80    1.00
   5   6   9  296.17    7.30
  -5   7   9   14.80    2.50
  -4   7   9   10.90    1.10
  -3   7   9  166.18    2.70
  -2   7   9   56.19    1.40
  -1   7   9  711.73    4.80
   0   7   9    8.30    0.60
   1   7   9  711.83    4.70
   2   7   9   58.59    1.40
   3   7   9  168.78    2.60
   4   7   9   10.30    1.10
   5   7   9   14.40    1.80
  -5   8   9   24.10    5.50
  -4   8   9   22.20    2.00
  -3   8   9   47.30    1.60
  -2   8   9   15.40    1.20
  -1   8   9  119.79    2.00
   0   8   9   12.70    0.80
   1   8   9  128.89    1.80
   2   8   9   12.90    1.00
   3   8   9   56.59    1.60
   4   8   9   27.70    2.10
   5   8   9    0.90    1.60
  -5   9   9    1.60    2.90
  -4   9   9  354.36    6.20
  -3   9   9    0.80    1.10
  -2   9   9  301.97    4.00
  -1   9   9    2.60    0.70
   0   9   9   71.99    1.60
   1   9   9    1.50    0.50
   2   9   9  302.37    3.60
   3   9   9    1.70    1.00
   4   9   9  359.86    7.90
   5   9   9    7.20    2.40
  -5  10   9   97.19    8.60
  -4  10   9    9.30    1.80
  -3  10   9  193.68    4.00
  -2  10   9  387.26    4.80
  -1  10   9   30.00    1.70
   0  10   9  795.02    6.60
   1  10   9   34.30    1.50
   2  10   9  389.56    4.60
   3  10   9  185.88    3.70
   4  10   9   10.20    2.30
   5  10   9   63.89    6.80
  -4  11   9    5.50    1.80
  -3  11   9   48.90    3.30
  -2  11   9    0.70    1.10
  -1  11   9  217.78    4.20
   0  11   9    0.60    1.00
   1  11   9  237.98    3.70
   2  11   9    1.00    1.10
   3  11   9   45.10    3.10
   4  11   9    5.10    2.10
  -4  12   9    9.00    3.40
  -3  12   9   35.10    3.20
  -2  12   9    6.40    1.80
  -1  12   9   35.20    2.70
   0  12   9    2.20    1.40
   1  12   9   35.70    2.40
   2  12   9    1.70    1.70
   3  12   9   36.10    2.90
   4  12   9    8.60    2.80
  -3  13   9   12.40    3.40
  -2  13   9  120.49    7.60
  -1  13   9   52.39    3.90
   0  13   9    4.80    1.60
   1  13   9   55.69    3.40
   2  13   9  149.49    6.10
   3  13   9    8.20    2.20
  -3  14   9   23.20    5.00
  -2  14   9  197.48    8.20
  -1  14   9    7.30    3.50
   0  14   9  451.05   10.40
   1  14   9    5.40    2.20
   2  14   9  199.38    7.90
   3  14   9   11.10    2.90
  -2  15   9   11.70    4.40
  -1  15   9   46.00    6.50
   0  15   9    2.00    3.20
   1  15   9   47.40    4.30
   2  15   9    3.50    2.30
  -1  16   9   25.30    5.20
   0  16   9   18.20    6.00
   1  16   9   26.40    5.80
  -6   0  10   11.10    3.80
  -5   0  10    6.20    2.10
  -4   0  10   24.80    1.70
  -3   0  10   14.50    1.20
  -2   0  10  590.64    5.30
  -1   0  10    7.70    0.60
   0   0  10 1302.27    7.70
   1   0  10    8.80    0.70
   2   0  10  621.84    5.70
   3   0  10   16.00    1.30
   4   0  10   31.50    2.00
   5   0  10    2.90    1.20
   6   0  10    9.50    2.80
  -6   1  10   57.89    8.90
  -5   1  10  101.19    3.50
  -4   1  10   49.20    1.40
  -3   1  10  245.98    2.60
  -2   1  10  309.07    2.60
  -1   1  10  211.68    1.80
   0   1  10  717.63    3.60
   1   1  10  214.18    1.90
   2   1  10  318.07    2.80
   3   1  10  247.08    2.80
   4   1  10   50.99    1.60
   5   1  10  106.29    2.80
   6   1  10   27.40    2.70
  -6   2  10   19.90    5.80
  -5   2  10   21.80    2.20
  -4   2  10    1.20    0.60
  -3   2  10  305.57    3.00
  -2   2  10   66.09    1.20
  -1   2  10 2055.99    8.00
   0   2  10   13.50    0.50
   1   2  10 2076.19    8.70
   2   2  10   65.29    1.30
   3   2  10  310.77    3.10
   4   2  10    1.70    0.60
   5   2  10   15.00    1.40
   6   2  10   27.10    3.40
  -6   3  10   29.30    4.70
  -5   3  10  195.68    4.70
  -4   3  10   20.60    1.10
  -3   3  10  327.77    3.00
  -2   3  10   75.49    1.40
  -1   3  10  693.83    4.20
   0   3  10  423.96    2.80
   1   3  10  699.53    4.30
   2   3  10   78.29    1.50
   3   3  10  328.57    3.10
   4   3  10   23.80    1.30
   5   3  10  186.08    4.30
   6   3  10   24.20    3.10
  -6   4  10   31.60    4.20
  -5   4  10   37.00    2.80
  -4   4  10   30.60    1.70
  -3   4  10   81.39    1.80
  -2   4  10  382.96    3.00
  -1   4  10   28.60    0.80
   0   4  10  607.54    3.80
   1   4  10   30.20    0.80
   2   4  10  383.16    3.20
   3   4  10   85.49    1.70
   4   4  10   30.20    1.60
   5   4  10   36.20    3.00
   6   4  10   25.40    3.50
  -5   5  10   41.20    3.10
  -4   5  10   55.59    2.10
  -3   5  10   18.40    1.10
  -2   5  10  559.64    4.00
  -1   5  10   32.20    0.60
   0   5  10  678.63    4.50
   1   5  10   30.90    0.80
   2   5  10  568.14    4.30
   3   5  10   19.60    1.10
   4   5  10   61.49    1.90
   5   5  10   27.50    2.90
  -5   6  10   11.90    2.50
  -4   6  10  144.49    2.90
  -3   6  10  101.89    2.00
  -2   6  10   70.79    1.30
  -1   6  10  851.01    5.60
   0   6  10   13.50    0.80
   1   6  10  850.91    5.10
   2   6  10   68.99    1.50
   3   6  10  102.89    2.00
   4   6  10  153.38    3.00
   5   6  10    6.10    2.00
  -5   7  10  111.49    5.00
  -4   7  10    5.30    0.80
  -3   7  10  288.97    3.10
  -2   7  10   20.50    0.90
  -1   7  10  442.86    3.70
   0   7  10    2.80    0.50
   1   7  10  441.16    3.50
   2   7  10   19.90    0.90
   3   7  10  295.17    3.60
   4   7  10    3.60    0.90
   5   7  10  111.89    4.60
  -5   8  10   50.89    5.50
  -4   8  10    8.00    1.30
  -3   8  10   86.79    2.10
  -2   8  10   86.19    2.20
  -1   8  10   30.80    1.30
   0   8  10  278.77    3.30
   1   8  10   34.00    1.00
   2   8  10   91.19    1.70
   3   8  10   96.59    2.30
   4   8  10    5.00    1.30
   5   8  10   52.89    3.90
  -5   9  10   12.00    3.50
  -4   9  10   66.59    2.90
  -3   9  10    1.90    1.00
  -2   9  10  280.97    3.50
  -1   9  10    1.00    0.70
   0   9  10  853.01    6.70
   1   9  10    2.80    0.50
   2   9  10  286.87    3.30
   3   9  10    2.70    0.80
   4   9  10   67.39    3.60
   5   9  10    3.10    2.00
  -4  10  10  186.98    5.60
  -3  10  10   18.20    1.90
  -2  10  10  155.08    3.40
  -1  10  10  157.98    2.90
   0  10  10   25.50    1.40
   1  10  10  132.59    2.10
   2  10  10  160.68    3.40
   3  10  10   19.80    1.80
   4  10  10  194.68    5.90
  -4  11  10   16.20    3.90
  -3  11  10   71.79    3.70
  -2  11  10   24.70    2.10
  -1  11  10  176.88    4.20
   0  11  10    1.90    0.80
   1  11  10  192.08    3.90
   2  11  10   23.60    1.80
   3  11  10   78.09    3.60
   4  11  10   19.70    3.30
  -4  12  10    9.80    2.80
  -3  12  10   60.49    5.50
  -2  12  10   23.60    2.70
  -1  12  10   23.40    2.30
   0  12  10   22.00    2.20
   1  12  10   22.40    2.10
   2  12  10   19.50    1.90
   3  12  10   75.79    4.10
   4  12  10   10.30    1.90
  -3  13  10   34.90    4.30
  -2  13  10  154.78    7.10
  -1  13  10    4.70    2.10
   0  13  10  225.68    5.50
   1  13  10    5.60    1.60
   2  13  10  185.48    7.00
   3  13  10   29.70    3.10
  -3  14  10   10.80    4.60
  -2  14  10  118.29    7.80
  -1  14  10    8.40    3.00
   0  14  10   21.80    3.40
   1  14  10   14.90    2.30
   2  14  10  125.09    6.20
   3  14  10    3.60    2.20
  -2  15  10   47.20    8.40
  -1  15  10   43.30    5.70
   0  15  10   31.40    5.60
   1  15  10   37.00    4.90
   2  15  10   45.90    4.40
   0  16  10    4.40    3.30
  -6   0  11  150.48   11.60
  -5   0  11    7.40    2.80
  -4   0  11  908.41    8.20
  -3   0  11    4.90    0.80
  -2   0  11  888.71    7.90
  -1   0  11    0.90    0.30
   0   0  11    1.10    0.40
   1   0  11    1.90    0.40
   2   0  11  907.61    8.60
   3   0  11    3.40    0.90
   4   0  11  919.11    9.20
   5   0  11    0.50    1.40
   6   0  11  157.28   11.80
  -6   1  11   25.70    6.70
  -5   1  11  124.99    4.00
  -4   1  11   22.90    1.10
  -3   1  11  275.27    2.90
  -2   1  11  382.56    3.00
  -1   1  11  150.58    1.60
   0   1  11  920.21    4.60
   1   1  11  154.98    1.70
   2   1  11  384.46    3.20
   3   1  11  279.97    2.90
   4   1  11   19.70    1.10
   5   1  11  124.79    3.30
   6   1  11   16.10    3.10
  -6   2  11   14.00    3.60
  -5   2  11    5.90    1.60
  -4   2  11    2.20    0.60
  -3   2  11    4.90    0.50
  -2   2  11   21.00    0.80
  -1   2  11   18.70    0.70
   0   2  11   62.39    1.10
   1   2  11   18.00    0.70
   2   2  11   21.60    0.90
   3   2  11    4.80    0.60
   4   2  11    2.50    0.60
   5   2  11    5.20    1.30
   6   2  11   20.60    3.20
  -6   3  11   16.80    3.80
  -5   3  11  233.58    6.30
  -4   3  11   11.70    1.30
  -3   3  11  545.75    4.10
  -2   3  11  129.49    1.80
  -1   3  11  177.38    2.00
   0   3  11  471.25    3.20
   1   3  11  175.08    1.90
   2   3  11  125.29    1.90
   3   3  11  569.54    4.50
   4   3  11   11.20    1.00
   5   3  11  210.58    5.30
   6   3  11    6.10    2.00
  -6   4  11  213.48   13.50
  -5   4  11    9.60    2.10
  -4   4  11  638.54    6.80
  -3   4  11   21.80    1.10
  -2   4  11  762.02    4.90
  -1   4  11  345.67    3.00
   0   4  11    1.50    0.30
   1   4  11  344.97    2.70
   2   4  11  759.82    5.40
   3   4  11   19.60    1.20
   4   4  11  645.54    6.20
   5   4  11    3.20    1.20
   6   4  11  189.98   13.90
  -5   5  11   15.20    3.50
  -4   5  11   19.90    1.50
  -3   5  11   59.09    1.40
  -2   5  11  536.25    4.00
  -1   5  11   53.39    1.00
   0   5  11  853.81    5.70
   1   5  11   49.10    0.90
   2   5  11  520.65    4.50
   3   5  11   63.89    1.80
   4   5  11   24.80    1.50
   5   5  11   14.90    2.00
  -5   6  11   21.40    2.90
  -4   6  11   15.30    1.40
  -3   6  11    6.60    0.60
  -2   6  11   51.39    1.20
  -1   6  11   24.90    0.70
   0   6  11   62.49    1.40
   1   6  11   22.90    0.90
   2   6  11   51.09    1.30
   3   6  11    5.70    0.80
   4   6  11   14.90    1.40
   5   6  11   14.10    2.00
  -5   7  11  225.58    6.70
  -4   7  11    3.60    1.00
  -3   7  11  424.26    3.80
  -2   7  11   55.69    1.50
  -1   7  11   94.89    1.80
   0   7  11   16.20    0.80
   1   7  11  101.39    1.70
   2   7  11   57.89    1.40
   3   7  11  426.96    4.40
   4   7  11    1.70    1.20
   5   7  11  212.88    6.40
  -5   8  11   10.60    2.40
  -4   8  11  286.07    4.80
  -3   8  11  131.89    2.60
  -2   8  11  354.46    3.80
  -1   8  11  607.74    4.90
   0   8  11    3.00    0.60
   1   8  11  614.34    4.40
   2   8  11  366.66    3.80
   3   8  11  135.19    3.10
   4   8  11  288.57    6.80
   5   8  11   11.90    2.70
  -5   9  11    8.40    2.40
  -4   9  11   21.20    2.10
  -3   9  11    2.10    1.00
  -2   9  11  203.08    2.90
  -1   9  11    6.60    0.90
   0   9  11  586.44    5.70
   1   9  11   10.70    0.80
   2   9  11  195.88    2.70
   3   9  11    2.20    1.00
   4   9  11   21.60    2.50
   5   9  11    2.70    2.20
  -4  10  11   16.10    2.30
  -3  10  11    9.50    1.50
  -2  10  11   33.80    2.00
  -1  10  11    8.30    1.00
   0  10  11   32.20    1.50
   1  10  11    3.40    0.70
   2  10  11   31.30    1.90
   3  10  11   10.20    1.70
   4  10  11   22.90    3.10
  -4  11  11    6.70    3.00
  -3  11  11  190.48    6.00
  -2  11  11   11.80    1.70
  -1  11  11   72.09    2.90
   0  11  11    4.30    1.50
   1  11  11   76.39    2.30
   2  11  11   11.80    1.40
   3  11  11  191.28    7.10
   4  11  11    3.30    2.00
  -4  12  11   80.19    5.90
  -3  12  11  105.19    6.10
  -2  12  11   37.10    3.40
  -1  12  11  463.85    8.50
   0  12  11    1.40    1.30
   1  12  11  480.45    7.90
   2  12  11   39.90    3.30
   3  12  11   93.19    4.20
   4  12  11   75.29    5.40
  -3  13  11    6.80    4.00
  -2  13  11   65.59    7.30
  -1  13  11    1.10    2.50
   0  13  11  110.99    4.90
   1  13  11    1.70    1.40
   2  13  11   72.79    5.90
   3  13  11    0.70    2.30
  -2  14  11   38.50    5.50
  -1  14  11    3.80    2.30
   0  14  11   16.20    3.20
   1  14  11    4.50    1.90
   2  14  11   28.00    5.90
  -2  15  11   44.50    6.50
  -1  15  11   20.00    4.40
   0  15  11  111.79    8.30
   1  15  11   12.10    4.00
   2  15  11   36.40    4.20
  -6   0  12   70.69    7.20
  -5   0  12   10.50    3.00
  -4   0  12   31.70    2.20
  -3   0  12    0.40    0.80
  -2   0  12  777.52    7.70
  -1   0  12    7.30    0.70
   0   0  12 2112.19   12.20
   1   0  12    8.50    0.80
   2   0  12  784.02    7.00
   3   0  12    0.10    0.70
   4   0  12   32.60    2.00
   5   0  12    7.10    1.90
   6   0  12   89.39    5.70
  -6   1  12   98.89    5.90
  -5   1  12   56.99    4.60
  -4   1  12  154.18    2.90
  -3   1  12   53.59    1.20
  -2   1  12  287.97    2.90
  -1   1  12  241.78    2.20
   0   1  12  410.36    2.80
   1   1  12  247.38    2.20
   2   1  12  285.77    2.80
   3   1  12   53.99    1.40
   4   1  12  154.08    2.60
   5   1  12   50.59    2.60
   6   1  12   73.29    5.00
  -6   2  12   13.60    3.60
  -5   2  12   15.90    2.20
  -4   2  12   23.80    1.20
  -3   2  12  192.28    2.30
  -2   2  12    9.50    0.70
  -1   2  12  910.11    5.90
   0   2  12    8.50    0.50
   1   2  12  943.11    4.90
   2   2  12   10.00    0.70
   3   2  12  197.78    2.40
   4   2  12   24.40    1.20
   5   2  12    9.10    1.80
   6   2  12   12.70    2.10
  -5   3  12   57.29    3.00
  -4   3  12   59.79    1.90
  -3   3  12  218.18    2.50
  -2   3  12   91.29    1.70
  -1   3  12  491.45    4.30
   0   3  12  165.08    1.90
   1   3  12  507.25    3.60
   2   3  12   92.09    1.70
   3   3  12  222.68    2.70
   4   3  12   63.89    1.80
   5   3  12   54.99    3.10
  -5   4  12   44.10    4.30
  -4   4  12    6.60    1.10
  -3   4  12   25.80    1.20
  -2   4  12  531.35    4.80
  -1   4  12   57.39    1.30
   0   4  12  927.01    5.70
   1   4  12   60.29    1.30
   2   4  12  533.45    4.70
   3   4  12   24.40    1.20
   4   4  12    6.20    0.80
   5   4  12   34.10    3.40
  -5   5  12   15.20    3.00
  -4   5  12  167.18    3.00
  -3   5  12    9.90    0.90
  -2   5  12  361.66    3.50
  -1   5  12   46.90    1.10
   0   5  12  567.64    4.40
   1   5  12   46.20    1.40
   2   5  12  363.96    3.70
   3   5  12   10.60    0.90
   4   5  12  170.08    3.00
   5   5  12   14.50    2.00
  -5   6  12    9.10    2.60
  -4   6  12   49.70    1.90
  -3   6  12   36.00    1.20
  -2   6  12   95.29    1.60
  -1   6  12  365.06    3.20
   0   6  12    0.20    0.50
   1   6  12  349.37    3.20
   2   6  12   94.69    1.70
   3   6  12   37.90    1.60
   4   6  12   46.20    2.10
   5   6  12    5.40    1.80
  -5   7  12   49.99    4.10
  -4   7  12    5.20    1.50
  -3   7  12  187.98    3.40
  -2   7  12    3.00    0.60
  -1   7  12  557.64    4.60
   0   7  12   19.00    1.00
   1   7  12  561.44    4.50
   2   7  12    2.60    0.60
   3   7  12  189.38    3.20
   4   7  12    3.00    1.10
   5   7  12   39.20    3.30
  -5   8  12   58.29    5.20
  -4   8  12    4.50    1.30
  -3   8  12  181.08    3.60
  -2   8  12   69.39    1.70
  -1   8  12   21.70    0.90
   0   8  12  299.37    3.80
   1   8  12   22.40    1.20
   2   8  12   71.09    1.80
   3   8  12  191.78    3.70
   4   8  12    3.40    1.80
   5   8  12   71.59    4.70
  -4   9  12   66.59    4.10
  -3   9  12    9.20    2.00
  -2   9  12  215.58    3.50
  -1   9  12    9.60    0.80
   0   9  12  457.45    5.40
   1   9  12    8.10    0.80
   2   9  12  217.68    4.10
   3   9  12    8.80    1.50
   4   9  12   83.19    4.10
  -4  10  12  113.39    5.50
  -3  10  12   20.60    2.60
  -2  10  12   56.49    2.50
  -1  10  12   43.10    1.90
   0  10  12    5.90    0.90
   1  10  12   43.00    1.70
   2  10  12   60.99    2.50
   3  10  12   32.70    3.00
   4  10  12  108.79    5.10
  -4  11  12   12.10    4.70
  -3  11  12   58.69    4.70
  -2  11  12    8.40    2.30
  -1  11  12  286.57    5.70
   0  11  12    0.80    0.90
   1  11  12  305.97    5.40
   2  11  12    7.30    1.60
   3  11  12   67.29    4.20
   4  11  12    5.40    2.50
  -3  12  12   88.39    6.80
  -2  12  12   17.40    2.70
  -1  12  12   79.99    4.40
   0  12  12   17.70    1.90
   1  12  12   71.19    3.70
   2  12  12   20.60    3.00
   3  12  12  109.99    5.00
  -3  13  12   41.80    7.10
  -2  13  12   89.49    6.00
  -1  13  12   13.50    2.80
   0  13  12  137.49    5.00
   1  13  12   13.00    2.40
   2  13  12   77.99    5.00
   3  13  12   47.20    5.20
  -2  14  12   80.49    7.00
  -1  14  12    6.90    4.30
   0  14  12   13.50    3.00
   1  14  12    1.00    2.20
   2  14  12   76.49    5.30
  -1  15  12   58.79    8.70
   0  15  12    2.50    2.80
   1  15  12   47.70    6.90
  -5   0  13    1.30    2.60
  -4   0  13    2.60    1.00
  -3   0  13    1.20    0.50
  -2   0  13    3.50    0.80
  -1   0  13    0.70    0.60
   0   0  13    2.00    1.00
   1   0  13    2.20    1.10
   2   0  13    4.30    0.80
   3   0  13    2.40    0.80
   4   0  13    2.60    1.00
   5   0  13    6.30    1.40
  -5   1  13    6.70    2.00
  -4   1  13  258.77    3.60
  -3   1  13   72.69    1.50
  -2   1  13  289.47    2.50
  -1   1  13  420.26    3.60
   0   1  13   18.20    1.00
   1   1  13  435.46    3.60
   2   1  13  293.27    3.00
   3   1  13   72.59    1.60
   4   1  13  268.47    3.40
   5   1  13    5.70    1.30
  -5   2  13  344.47    9.00
  -4   2  13    2.70    0.80
  -3   2  13  839.72    5.20
  -2   2  13   48.60    1.10
  -1   2  13  207.88    2.50
   0   2  13   68.89    1.40
   1   2  13  205.88    2.40
   2   2  13   47.50    1.40
   3   2  13  860.41    5.30
   4   2  13    4.70    0.70
   5   2  13  334.67    7.00
  -5   3  13    1.90    2.10
  -4   3  13   68.19    2.20
  -3   3  13  133.79    2.00
  -2   3  13   91.49    1.70
  -1   3  13  671.23    4.90
   0   3  13   14.70    0.90
   1   3  13  682.33    4.20
   2   3  13   93.99    1.80
   3   3  13  134.09    2.30
   4   3  13   64.99    2.00
   5   3  13    3.20    1.40
  -5   4  13    5.00    2.20
  -4   4  13    2.20    1.00
  -3   4  13    2.40    0.60
  -2   4  13    4.40    0.60
  -1   4  13    4.40    0.60
   0   4  13    5.50    0.90
   1   4  13    4.00    0.60
   2   4  13    6.10    0.80
   3   4  13    2.50    0.90
   4   4  13    2.50    0.80
   5   4  13    3.10    1.70
  -5   5  13    5.30    1.80
  -4   5  13  365.96    4.70
  -3   5  13   23.80    1.30
  -2   5  13  282.97    3.00
  -1   5  13  176.08    2.40
   0   5  13    2.20    0.50
   1   5  13  176.18    2.50
   2   5  13  285.67    3.10
   3   5  13   21.10    1.30
   4   5  13  376.56    5.10
   5   5  13    2.00    1.60
  -5   6  13  233.98    6.80
  -4   6  13    4.50    1.10
  -3   6  13  485.65    5.50
  -2   6  13  191.58    2.40
  -1   6  13  267.57    2.70
   0   6  13  696.03    5.30
   1   6  13  257.27    2.70
   2   6  13  200.38    2.60
   3   6  13  478.95    5.60
   4   6  13    3.80    1.50
   5   6  13  239.98    6.70
  -5   7  13    0.70    2.20
  -4   7  13    2.20    1.20
  -3   7  13  105.59    2.50
  -2   7  13    7.40    0.90
  -1   7  13  512.35    4.30
   0   7  13    2.10    0.70
   1   7  13  511.25    4.30
   2   7  13    6.20    0.80
   3   7  13  106.79    2.50
   4   7  13    2.70    1.70
   5   7  13    2.90    2.80
  -5   8  13    8.70    2.70
  -4   8  13    2.40    1.70
  -3   8  13   23.60    1.70
  -2   8  13    8.70    0.90
  -1   8  13    8.40    0.80
   0   8  13    8.00    1.10
   1   8  13    5.00    0.80
   2   8  13    8.20    1.00
   3   8  13   18.20    1.50
   4   8  13    7.80    1.90
   5   8  13    5.30    3.00
  -4   9  13  170.08    5.90
  -3   9  13   12.30    2.40
  -2   9  13  177.18    4.30
  -1   9  13    0.30    0.50
   0   9  13    3.30    0.70
   1   9  13    2.10    0.60
   2   9  13  186.38    3.60
   3   9  13   12.00    1.80
   4   9  13  204.28    6.80
  -4  10  13   17.00    3.80
  -3  10  13  184.98    6.90
  -2  10  13  330.07    6.00
  -1  10  13   15.30    1.70
   0  10  13  460.65    5.10
   1  10  13   19.00    1.70
   2  10  13  348.17    5.10
   3  10  13  190.48    6.70
   4  10  13   13.80    2.50
  -4  11  13   21.80    3.80
  -3  11  13   17.10    4.50
  -2  11  13    4.80    2.40
  -1  11  13  198.28    4.80
   0  11  13    5.70    1.50
   1  11  13  207.78    4.50
   2  11  13    1.50    1.70
   3  11  13   25.30    2.80
   4  11  13    6.50    2.30
  -3  12  13   29.40    5.10
  -2  12  13    6.00    3.00
  -1  12  13   14.90    3.20
   0  12  13    0.90    1.50
   1  12  13   10.70    2.20
   2  12  13    2.20    2.30
   3  12  13   15.90    3.00
  -3  13  13   14.60    3.80
  -2  13  13   72.19    7.50
  -1  13  13   31.40    4.40
   0  13  13    5.00    2.10
   1  13  13   23.10    3.00
   2  13  13   57.39    4.90
   3  13  13   11.00    3.10
  -2  14  13  136.39    8.80
  -1  14  13    8.10    4.70
   0  14  13  362.86   11.30
   1  14  13    9.90    2.80
   2  14  13  131.09    7.40
  -1  15  13   36.50    5.00
   0  15  13    1.20    2.40
   1  15  13   31.40    5.40
  -5   0  14   22.60    3.30
  -4   0  14    1.50    1.20
  -3   0  14    7.90    1.00
  -2   0  14  555.74    5.80
  -1   0  14   11.10    0.90
   0   0  14  945.71    8.00
   1   0  14    7.50    1.30
   2   0  14  556.44    6.20
   3   0  14    6.30    1.60
   4   0  14    2.70    2.10
   5   0  14    6.80    2.30
  -5   1  14   66.29    4.70
  -4   1  14   92.09    2.30
  -3   1  14  107.09    1.70
  -2   1  14  189.88    2.10
  -1   1  14  225.18    2.30
   0   1  14  329.17    2.80
   1   1  14  233.68    2.50
   2   1  14  190.58    2.40
   3   1  14  100.09    2.20
   4   1  14   91.09    2.60
   5   1  14   58.39    3.40
  -5   2  14    4.50    2.10
  -4   2  14   12.00    1.20
  -3   2  14  152.88    2.10
  -2   2  14   10.30    0.70
  -1   2  14  719.03    4.60
   0   2  14   12.90    0.90
   1   2  14  712.63    4.50
   2   2  14    8.10    1.00
   3   2  14  146.39    2.50
   4   2  14    9.70    1.30
   5   2  14    5.90    1.90
  -5   3  14   90.09    5.10
  -4   3  14   11.30    1.20
  -3   3  14  120.29    2.20
  -2   3  14   31.60    1.10
  -1   3  14  408.86    3.60
   0   3  14   79.69    1.40
   1   3  14  412.66    3.40
   2   3  14   27.20    1.10
   3   3  14  123.29    2.40
   4   3  14   11.90    1.20
   5   3  14   73.59    4.20
  -5   4  14   22.10    3.50
  -4   4  14    9.70    1.20
  -3   4  14   32.60    1.30
  -2   4  14  274.57    3.00
  -1   4  14   24.20    1.00
   0   4  14  706.73    4.90
   1   4  14   22.90    1.00
   2   4  14  277.17    3.50
   3   4  14   30.00    1.40
   4   4  14   16.20    2.50
   5   4  14   15.50    2.30
  -5   5  14   21.10    3.00
  -4   5  14  114.19    3.20
  -3   5  14   13.60    1.10
  -2   5  14  358.36    3.50
  -1   5  14   92.79    1.70
   0   5  14  419.66    3.60
   1   5  14   93.29    1.80
   2   5  14  364.16    3.90
   3   5  14    9.20    1.10
   4   5  14  121.19    3.40
   5   5  14   22.90    3.10
  -5   6  14    3.50    3.30
  -4   6  14   72.49    3.00
  -3   6  14   42.30    1.70
  -2   6  14   84.59    1.60
  -1   6  14  286.67    3.00
   0   6  14   19.90    1.10
   1   6  14  284.37    3.00
   2   6  14   85.99    1.70
   3   6  14   37.90    1.90
   4   6  14   73.69    3.90
   5   6  14    8.30    2.80
  -5   7  14   55.39    4.80
  -4   7  14    5.30    1.60
  -3   7  14  137.39    3.00
  -2   7  14    8.20    0.80
  -1   7  14  368.96    4.30
   0   7  14    0.80    0.50
   1   7  14  373.46    3.50
   2   7  14    7.70    0.90
   3   7  14  133.39    2.90
   4   7  14    1.70    1.90
   5   7  14   79.79    5.10
  -4   8  14    7.20    2.60
  -3   8  14   96.29    3.30
  -2   8  14   70.79    2.20
  -1   8  14   16.40    0.80
   0   8  14  201.98    3.10
   1   8  14   14.30    1.00
   2   8  14   68.69    2.00
   3   8  14   98.59    3.10
   4   8  14    4.10    2.00
  -4   9  14   42.90    4.30
  -3   9  14    1.50    1.20
  -2   9  14  143.49    3.80
  -1   9  14    5.20    0.90
   0   9  14  430.76    5.30
   1   9  14    6.30    0.90
   2   9  14  146.59    3.50
   3   9  14    1.90    1.60
   4   9  14   44.10    4.40
  -4  10  14  107.09    5.70
  -3  10  14    9.50    2.60
  -2  10  14   53.59    3.60
  -1  10  14   41.50    2.20
   0  10  14   19.20    1.60
   1  10  14   50.99    2.50
   2  10  14   54.29    2.60
   3  10  14    7.40    2.40
   4  10  14   88.79    5.70
  -3  11  14   52.49    4.50
  -2  11  14   11.90    2.80
  -1  11  14  265.07    6.50
   0  11  14    0.00    1.80
   1  11  14  248.38    6.50
   2  11  14   21.60    1.90
   3  11  14   49.70    3.50
  -3  12  14   93.09   12.50
  -2  12  14   18.80    3.60
  -1  12  14   34.10    3.60
   0  12  14    3.00    2.50
   1  12  14   30.70    3.60
   2  12  14   16.80    2.70
   3  12  14  116.69    6.00
  -2  13  14   40.20    8.80
  -1  13  14   23.10    6.30
   0  13  14   51.99    4.80
   1  13  14    1.20    1.90
   2  13  14   69.29    4.90
  -2  14  14   41.30   13.30
  -1  14  14    9.70    4.90
   0  14  14   18.30    3.80
   1  14  14   12.20    2.80
   2  14  14   53.09    8.60
  -5   0  15    3.70    2.60
  -4   0  15  585.54    8.40
  -3   0  15    5.30    0.90
  -2   0  15  598.44    5.90
  -1   0  15    3.20    0.60
   0   0  15    1.20    0.50
   1   0  15    1.80    0.80
   2   0  15  599.44    6.10
   3   0  15    0.90    1.50
   4   0  15  608.74    9.80
   5   0  15   23.10    7.90
  -5   1  15   76.79    4.50
  -4   1  15   25.50    1.50
  -3   1  15  137.19    2.00
  -2   1  15  305.87    2.90
  -1   1  15   30.80    0.90
   0   1  15  641.84    3.90
   1   1  15   26.60    1.00
   2   1  15  311.17    3.20
   3   1  15  129.79    2.60
   4   1  15   20.70    1.90
   5   1  15   61.89    5.40
  -5   2  15    5.50    2.40
  -4   2  15    1.20    1.10
  -3   2  15    5.20    0.60
  -2   2  15    1.40    0.40
  -1   2  15    3.50    0.50
   0   2  15   85.89    1.40
   1   2  15    3.40    0.50
   2   2  15    0.00    1.00
   3   2  15    4.10    1.00
   4   2  15    3.90    1.80
   5   2  15    5.80    2.50
  -5   3  15  120.19    5.00
  -4   3  15   17.60    1.60
  -3   3  15  260.87    3.20
  -2   3  15  116.89    2.00
  -1   3  15   85.29    1.60
   0   3  15  382.46    3.10
   1   3  15   83.59    1.60
   2   3  15  118.09    2.20
   3   3  15  267.77    3.50
   4   3  15   20.40    1.90
   5   3  15  138.79    5.70
  -5   4  15    2.20    2.00
  -4   4  15  426.76    6.20
  -3   4  15   28.80    1.30
  -2   4  15  437.96    4.10
  -1   4  15  206.48    2.50
   0   4  15    1.00    0.40
   1   4  15  208.18    2.30
   2   4  15  437.96    4.10
   3   4  15   19.80    1.90
   4   4  15  430.66    6.10
   5   4  15    3.10    2.40
  -5   5  15   12.50    3.20
  -4   5  15   30.10    2.20
  -3   5  15   20.10    1.30
  -2   5  15  293.37    3.10
  -1   5  15   11.50    0.80
   0   5  15  525.15    4.30
   1   5  15    9.20    0.80
   2   5  15  295.37    3.10
   3   5  15   15.80    1.60
   4   5  15   24.40    3.10
   5   5  15   22.40    4.00
  -5   6  15    7.70    3.30
  -4   6  15    3.30    1.50
  -3   6  15   13.70    1.30
  -2   6  15   22.20    0.80
  -1   6  15    7.80    0.70
   0   6  15    1.70    0.50
   1   6  15    5.40    0.80
   2   6  15   21.90    1.10
   3   6  15   15.00    1.70
   4   6  15   12.80    2.70
   5   6  15    7.50    4.10
  -4   7  15    8.20    1.90
  -3   7  15  234.88    3.90
  -2   7  15   34.20    1.30
  -1   7  15   32.80    1.40
   0   7  15    7.60    0.80
   1   7  15   35.80    1.20
   2   7  15   33.80    1.50
   3   7  15  241.28    4.90
   4   7  15   10.50    3.10
  -4   8  15  158.08    5.90
  -3   8  15   87.09    4.00
  -2   8  15  215.38    4.20
  -1   8  15  355.96    4.40
   0   8  15    1.70    0.50
   1   8  15  365.26    4.40
   2   8  15  212.08    3.80
   3   8  15   96.29    4.00
   4   8  15  153.08    6.20
  -4   9  15    4.30    2.60
  -3   9  15    7.90    2.20
  -2   9  15  114.89    3.40
  -1   9  15    4.30    1.10
   0   9  15  345.27    4.10
   1   9  15    5.10    1.20
   2   9  15  114.09    3.20
   3   9  15    5.50    1.90
   4   9  15    7.50    2.20
  -4  10  15   22.10    3.50
  -3  10  15   28.20    3.20
  -2  10  15   17.90    2.70
  -1  10  15    9.60    1.90
   0  10  15    3.00    1.20
   1  10  15   12.20    1.80
   2  10  15    8.00    1.90
   3  10  15    5.20    2.30
   4  10  15   13.30    2.70
  -3  11  15  103.69    6.50
  -2  11  15    8.50    3.50
  -1  11  15   46.90    3.40
   0  11  15    8.50    1.80
   1  11  15   51.79    3.80
   2  11  15    7.80    2.40
   3  11  15  118.29    5.30
  -3  12  15   56.99    9.50
  -2  12  15   16.20    4.50
  -1  12  15  333.87   11.80
   0  12  15    1.20    2.80
   1  12  15  320.87    9.90
   2  12  15   23.60    3.20
   3  12  15   61.09    5.80
  -2  13  15   46.10    6.70
  -1  13  15    2.60    5.60
   0  13  15   80.19    4.50
   1  13  15    4.70    4.00
   2  13  15   44.70    5.50
  -1  14  15   29.70    6.20
   0  14  15    7.50    5.90
   1  14  15    7.60    3.20
  -5   0  16   24.20    3.10
  -4   0  16   22.80    2.80
  -3   0  16    1.80    0.90
  -2   0  16  137.59    2.80
  -1   0  16    3.20    0.70
   0   0  16  602.54    5.70
   1   0  16    3.60    0.80
   2   0  16  142.39    3.00
   3   0  16    2.70    2.20
   4   0  16   22.50    3.40
   5   0  16   12.40    4.90
  -5   1  16   35.80    3.40
  -4   1  16   41.80    2.50
  -3   1  16   47.00    1.60
  -2   1  16  165.08    2.10
  -1   1  16  106.29    1.70
   0   1  16  425.06    3.30
   1   1  16  107.09    1.60
   2   1  16  165.28    2.20
   3   1  16   47.40    1.80
   4   1  16   43.80    2.30
   5   1  16   31.50    5.00
  -5   2  16   29.10    3.90
  -4   2  16    6.30    1.50
  -3   2  16   84.19    2.10
  -2   2  16   26.60    1.00
  -1   2  16  529.35    3.90
   0   2  16   18.10    0.80
   1   2  16  529.65    3.70
   2   2  16   24.80    1.20
   3   2  16   86.59    2.20
   4   2  16    4.70    2.00
   5   2  16   13.20    6.40
  -5   3  16   63.09    5.50
  -4   3  16   30.40    2.40
  -3   3  16  140.19    2.90
  -2   3  16   74.29    1.60
  -1   3  16  262.97    2.80
   0   3  16  181.48    2.10
   1   3  16  268.87    2.60
   2   3  16   72.89    1.70
   3   3  16  151.08    3.20
   4   3  16   26.70    2.30
   5   3  16   65.89    7.30
  -5   4  16   41.20    4.00
  -4   4  16   12.00    1.90
  -3   4  16   32.70    1.60
  -2   4  16  223.78    2.90
  -1   4  16   35.20    1.20
   0   4  16  181.98    2.20
   1   4  16   34.00    1.10
   2   4  16  225.08    2.90
   3   4  16   28.70    1.60
   4   4  16    9.20    2.50
   5   4  16   57.79    8.40
  -5   5  16    5.70    2.80
  -4   5  16   32.90    3.20
  -3   5  16    5.70    1.00
  -2   5  16  207.68    2.70
  -1   5  16    1.90    0.50
   0   5  16  374.36    3.30
   1   5  16    1.80    0.70
   2   5  16  208.58    2.80
   3   5  16    6.60    1.20
   4   5  16   46.50    5.20
   5   5  16    8.90    3.80
  -4   6  16   67.79    3.90
  -3   6  16   36.90    2.00
  -2   6  16   52.49    1.60
  -1   6  16  342.27    3.30
   0   6  16    3.00    0.50
   1   6  16  345.97    3.20
   2   6  16   53.09    1.60
   3   6  16   30.00    2.10
   4   6  16   76.09    5.30
  -4   7  16    3.80    1.90
  -3   7  16  121.19    3.10
  -2   7  16    6.60    1.00
  -1   7  16  186.98    2.70
   0   7  16    9.70    0.90
   1   7  16  193.18    2.60
   2   7  16    7.80    1.40
   3   7  16  114.29    4.30
   4   7  16    6.30    2.10
  -4   8  16    8.20    1.80
  -3   8  16   76.49    3.80
  -2   8  16   43.80    2.20
  -1   8  16   17.40    1.40
   0   8  16  164.78    2.60
   1   8  16   16.30    1.20
   2   8  16   40.40    2.10
   3   8  16   73.39    3.60
   4   8  16    3.50    2.90
  -4   9  16   32.50    4.20
  -3   9  16    7.90    2.00
  -2   9  16  142.09    3.90
  -1   9  16    7.10    1.10
   0   9  16  338.97    4.70
   1   9  16    5.10    1.50
   2   9  16  135.49    3.90
   3   9  16    9.90    1.80
   4   9  16   38.40    4.70
  -3  10  16   28.70    4.00
  -2  10  16   80.39    4.20
  -1  10  16   59.99    3.30
   0  10  16    1.40    0.90
   1  10  16   52.39    3.10
   2  10  16   86.99    3.70
   3  10  16   23.10    4.30
  -3  11  16   34.50    4.70
  -2  11  16    3.60    2.70
  -1  11  16   98.49    4.30
   0  11  16    2.30    1.90
   1  11  16   87.19    4.40
   2  11  16    1.70    2.20
   3  11  16   48.10    5.80
  -2  12  16    8.90    2.90
  -1  12  16   41.50    3.90
   0  12  16    2.20    2.50
   1  12  16   31.80    4.20
   2  12  16   15.20    6.00
  -2  13  16   59.69    6.20
  -1  13  16   27.10    9.00
   0  13  16  164.68   10.20
   1  13  16    3.10    3.40
   2  13  16   52.19    6.10
   0  14  16    6.60    6.20
  -5   0  17   31.70   19.00
  -4   0  17   45.00    4.30
  -3   0  17    1.60    1.20
  -2   0  17    2.00    0.70
  -1   0  17    0.40    0.60
   0   0  17    0.50    0.50
   1   0  17    1.30    0.60
   2   0  17    3.70    0.90
   3   0  17    1.20    0.90
   4   0  17   14.70    4.90
   5   0  17    1.20    9.00
  -5   1  17   11.40    2.90
  -4   1  17   91.79    5.20
  -3   1  17   69.69    2.10
  -2   1  17   84.39    1.50
  -1   1  17  399.76    3.40
   0   1  17    3.30    0.50
   1   1  17  418.36    3.20
   2   1  17   86.29    1.70
   3   1  17   73.29    2.00
   4   1  17  114.79    4.90
   5   1  17   36.70   14.50
  -5   2  17  250.67    9.60
  -4   2  17    9.40    1.90
  -3   2  17  575.54    5.50
  -2   2  17   31.20    1.10
  -1   2  17  145.89    2.00
   0   2  17   41.50    1.10
   1   2  17  150.18    1.90
   2   2  17   33.10    1.30
   3   2  17  573.74    5.30
   4   2  17   15.30    2.50
   5   2  17  240.28   17.10
  -5   3  17   10.90    2.80
  -4   3  17   33.10    2.90
  -3   3  17  124.39    2.60
  -2   3  17   35.60    1.30
  -1   3  17  416.26    3.70
   0   3  17    3.20    0.60
   1   3  17  420.56    3.40
   2   3  17   30.50    1.20
   3   3  17  133.39    2.50
   4   3  17   32.80    3.30
   5   3  17   17.50    3.60
  -5   4  17   10.30    2.80
  -4   4  17   11.00    1.80
  -3   4  17    0.90    0.70
  -2   4  17   35.90    1.30
  -1   4  17   20.30    1.00
   0   4  17    1.90    0.50
   1   4  17   23.30    0.90
   2   4  17   35.10    1.30
   3   4  17    1.80    0.80
   4   4  17    6.70    2.10
   5   4  17    1.90    3.10
  -4   5  17  162.08    5.50
  -3   5  17   29.00    1.90
  -2   5  17  114.89    2.30
  -1   5  17   69.09    1.50
   0   5  17    2.30    0.50
   1   5  17   72.69    1.60
   2   5  17  120.29    2.30
   3   5  17   32.40    2.10
   4   5  17  147.79    5.80
  -4   6  17   15.30    3.10
  -3   6  17  225.98    4.20
  -2   6  17  116.49    2.40
  -1   6  17   84.39    1.90
   0   6  17  265.67    2.90
   1   6  17   84.49    1.80
   2   6  17  124.59    2.60
   3   6  17  237.28    5.30
   4   6  17   20.10    2.90
  -4   7  17    8.10    3.10
  -3   7  17   49.60    2.60
  -2   7  17    2.60    0.90
  -1   7  17  252.67    3.40
   0   7  17    0.40    0.50
   1   7  17  255.07    3.30
   2   7  17    4.30    0.90
   3   7  17   50.09    3.10
   4   7  17    7.50    2.20
  -4   8  17    8.20    3.20
  -3   8  17    8.50    2.10
  -2   8  17    7.20    1.40
  -1   8  17    8.40    1.10
   0   8  17    8.40    0.90
   1   8  17    9.00    1.10
   2   8  17   12.70    1.90
   3   8  17   14.70    2.30
   4   8  17   11.80    3.50
  -3   9  17    5.50    1.80
  -2   9  17   96.29    3.70
  -1   9  17    1.60    1.10
   0   9  17    2.80    1.00
   1   9  17    3.30    1.00
   2   9  17   98.79    4.20
   3   9  17    5.60    2.00
  -3  10  17   63.99    5.90
  -2  10  17  171.88    5.70
  -1  10  17   11.30    2.00
   0  10  17  307.37    6.20
   1  10  17    7.10    3.90
   2  10  17  165.48    6.00
   3  10  17   75.29    5.10
  -3  11  17   23.30    4.60
  -2  11  17    3.00    1.90
  -1  11  17   76.09    5.10
   0  11  17   14.80    2.10
   1  11  17   89.69    3.80
   2  11  17    8.80    3.10
   3  11  17   26.50    3.60
  -2  12  17   19.60    3.80
  -1  12  17    4.30    2.40
   0  12  17    7.00    2.20
   1  12  17   13.40    5.00
   2  12  17    5.00    3.30
  -1  13  17   17.50    4.70
   0  13  17   11.70    4.60
   1  13  17   21.30    3.60
  -5   0  18   14.50    4.10
  -4   0  18    5.60    3.20
  -3   0  18    4.10    1.50
  -2   0  18  280.27    4.10
  -1   0  18   17.00    1.30
   0   0  18  282.17    3.80
   1   0  18   17.70    1.30
   2   0  18  293.37    4.50
   3   0  18    3.60    1.30
   4   0  18    1.00    1.80
   5   0  18    2.10    3.00
  -5   1  18   20.10    3.40
  -4   1  18   57.99    3.80
  -3   1  18   39.50    2.10
  -2   1  18   70.79    1.70
  -1   1  18  226.98    2.50
   0   1  18  110.69    1.70
   1   1  18  238.28    2.50
   2   1  18   75.89    1.70
   3   1  18   41.40    1.90
   4   1  18   54.19    3.10
   5   1  18   20.70    2.30
  -5   2  18   12.20    2.50
  -4   2  18    7.00    1.80
  -3   2  18   38.40    1.80
  -2   2  18    2.10    0.50
  -1   2  18  149.69    2.10
   0   2  18    7.00    0.70
   1   2  18  152.68    2.00
   2   2  18    2.30    0.60
   3   2  18   42.10    1.60
   4   2  18   11.80    2.20
   5   2  18    7.70    2.60
  -4   3  18   18.00    2.50
  -3   3  18   65.49    2.10
  -2   3  18   21.40    1.30
  -1   3  18  303.87    3.20
   0   3  18   10.10    0.70
   1   3  18  315.37    3.00
   2   3  18   22.80    1.20
   3   3  18   68.19    2.00
   4   3  18   16.30    2.60
  -4   4  18    9.70    2.90
  -3   4  18   45.70    2.20
  -2   4  18  126.79    2.50
  -1   4  18   24.60    1.20
   0   4  18  594.84    4.20
   1   4  18   27.80    1.10
   2   4  18  131.89    2.40
   3   4  18   44.50    2.00
   4   4  18    3.70    1.60
  -4   5  18  104.49    5.00
  -3   5  18    9.00    1.30
  -2   5  18  104.59    2.40
  -1   5  18   33.30    1.40
   0   5  18  100.39    1.80
   1   5  18   34.00    1.40
   2   5  18  107.89    2.40
   3   5  18    9.40    1.20
   4   5  18   81.89    3.80
  -4   6  18   28.10    3.40
  -3   6  18   51.69    2.90
  -2   6  18   21.00    1.50
  -1   6  18   94.59    2.10
   0   6  18    6.40    0.80
   1   6  18   93.59    2.10
   2   6  18   25.30    1.50
   3   6  18   53.99    2.80
   4   6  18   26.20    3.30
  -4   7  18    1.40    2.10
  -3   7  18   42.40    3.00
  -2   7  18    0.90    1.20
  -1   7  18  258.37    3.80
   0   7  18    1.70    0.60
   1   7  18  266.37    3.70
   2   7  18    1.70    1.00
   3   7  18   44.00    2.60
   4   7  18    2.20    1.90
  -4   8  18   15.70    3.00
  -3   8  18   97.39    4.90
  -2   8  18  101.29    3.90
  -1   8  18   23.10    1.90
   0   8  18  176.78    3.10
   1   8  18   26.80    1.70
   2   8  18  105.79    3.90
   3   8  18  107.09    4.00
   4   8  18    2.60    2.70
  -3   9  18    3.90    1.80
  -2   9  18   71.59    3.70
  -1   9  18    1.70    1.20
   0   9  18   80.79    2.90
   1   9  18    4.30    1.10
   2   9  18   77.29    3.20
   3   9  18    9.50    2.80
  -3  10  18   27.70    3.60
  -2  10  18   26.40    2.80
  -1  10  18   25.70    2.60
   0  10  18   14.20    2.00
   1  10  18   31.90    2.30
   2  10  18   22.20    2.60
   3  10  18   11.70    2.50
  -2  11  18   10.60    3.10
  -1  11  18  120.19    6.20
   0  11  18    4.80    2.10
   1  11  18  134.29    4.40
   2  11  18   20.30    2.60
  -2  12  18   21.60    5.10
  -1  12  18   11.00    2.90
   0  12  18   22.40    3.60
   1  12  18   16.80    3.10
   2  12  18   17.60    3.10
   0  13  18   31.40    4.40
  -4   0  19  347.57   13.30
  -3   0  19    2.60    1.70
  -2   0  19  296.37    6.30
  -1   0  19    2.70    0.80
   0   0  19    1.60    0.70
   1   0  19    1.20    0.80
   2   0  19  304.77    5.10
   3   0  19    3.40    1.50
   4   0  19  385.36    9.10
  -4   1  19   33.50    3.40
  -3   1  19   38.30    2.40
  -2   1  19  194.38    3.20
  -1   1  19   20.00    1.00
   0   1  19  335.07    3.20
   1   1  19   21.30    1.00
   2   1  19  206.28    3.00
   3   1  19   50.79    2.10
   4   1  19   25.20    2.80
  -4   2  19    5.10    1.60
  -3   2  19   41.10    2.20
  -2   2  19    5.90    1.10
  -1   2  19   10.50    0.80
   0   2  19   33.20    1.20
   1   2  19    9.20    0.80
   2   2  19    9.80    1.00
   3   2  19   41.70    1.90
   4   2  19    6.90    1.60
  -4   3  19   13.60    2.70
  -3   3  19   91.09    2.90
  -2   3  19   97.09    2.30
  -1   3  19   29.80    1.40
   0   3  19  178.48    2.20
   1   3  19   30.40    1.30
   2   3  19  102.39    2.20
   3   3  19   97.99    2.60
   4   3  19   20.60    2.40
  -4   4  19  186.68    5.90
  -3   4  19   39.80    2.60
  -2   4  19  235.48    3.60
  -1   4  19   85.89    2.00
   0   4  19    2.10    0.60
   1   4  19   89.49    1.90
   2   4  19  252.47    3.50
   3   4  19   38.30    2.20
   4   4  19  214.88    5.90
  -4   5  19   29.60    3.00
  -3   5  19    6.70    1.60
  -2   5  19  124.69    2.90
  -1   5  19    1.50    0.70
   0   5  19  291.67    3.40
   1   5  19    1.00    0.60
   2   5  19  135.99    2.80
   3   5  19   10.60    1.70
   4   5  19   28.80    3.60
  -4   6  19    2.80    2.40
  -3   6  19   18.10    2.50
  -2   6  19   12.40    1.50
  -1   6  19   12.50    1.10
   0   6  19    1.20    0.60
   1   6  19   12.00    1.00
   2   6  19   12.40    1.60
   3   6  19   17.50    2.10
   4   6  19    3.40    2.10
  -4   7  19   10.70    2.60
  -3   7  19  131.59    5.30
  -2   7  19    9.20    1.50
  -1   7  19   42.90    1.70
   0   7  19    5.60    0.90
   1   7  19   45.10    1.80
   2   7  19    9.10    1.80
   3   7  19  138.39    4.40
   4   7  19   13.70    2.30
  -3   8  19   42.10    3.50
  -2   8  19   54.49    3.70
  -1   8  19  206.78    5.00
   0   8  19    2.60    0.80
   1   8  19  199.98    3.80
   2   8  19   60.09    2.90
   3   8  19   44.40    3.10
  -3   9  19    7.00    2.90
  -2   9  19   74.39    4.60
  -1   9  19    4.30    1.40
   0   9  19  112.89    4.20
   1   9  19    2.60    1.20
   2   9  19   81.79    3.70
   3   9  19    5.90    2.30
  -2  10  19   20.90    3.00
  -1  10  19    6.60    1.90
   0  10  19   24.90    2.70
   1  10  19    5.60    2.00
   2  10  19   24.00    3.50
  -2  11  19    7.30    3.10
  -1  11  19   16.10    3.10
   0  11  19   12.60    2.30
   1  11  19   15.70    1.90
   2  11  19    8.20    2.70
  -1  12  19  136.99    6.70
   0  12  19    3.30    2.00
   1  12  19  150.88    6.20
  -4   0  20   38.70    5.80
  -3   0  20    3.80    3.10
  -2   0  20   22.50    2.50
  -1   0  20    1.50    0.80
   0   0  20  140.09    2.90
   1   0  20    1.30    1.00
   2   0  20   27.40    2.10
   3   0  20    4.60    1.20
   4   0  20   22.80    4.00
  -4   1  20   19.80    3.00
  -3   1  20   26.30    2.20
  -2   1  20  104.09    2.80
  -1   1  20   37.20    1.60
   0   1  20  281.77    3.10
   1   1  20   37.30    1.40
   2   1  20  113.39    2.50
   3   1  20   30.30    2.00
   4   1  20   11.00    2.20
  -4   2  20    5.80    2.50
  -3   2  20   51.69    3.10
  -2   2  20   22.80    1.70
  -1   2  20  321.07    4.20
   0   2  20   16.00    1.10
   1   2  20  341.67    3.60
   2   2  20   28.70    1.60
   3   2  20   52.09    2.40
   4   2  20    9.00    1.90
  -4   3  20   11.20    2.70
  -3   3  20   72.89    3.60
  -2   3  20   31.40    1.70
  -1   3  20   21.90    1.50
   0   3  20   66.79    1.80
   1   3  20   24.40    1.20
   2   3  20   34.40    1.90
   3   3  20   75.39    2.90
   4   3  20   10.20    2.20
  -4   4  20   18.70    2.90
  -3   4  20    2.60    1.60
  -2   4  20   69.39    2.30
  -1   4  20    2.20    0.80
   0   4  20   49.99    1.70
   1   4  20    2.50    0.70
   2   4  20   73.39    2.40
   3   4  20    5.50    1.10
   4   4  20    4.90    2.30
  -4   5  20   17.80    3.80
  -3   5  20   12.60    2.30
  -2   5  20  137.39    3.20
  -1   5  20    1.40    0.80
   0   5  20  323.27    3.90
   1   5  20    0.70    0.70
   2   5  20  132.99    3.50
   3   5  20    8.30    1.80
   4   5  20   14.10    2.90
  -4   6  20   48.60    6.70
  -3   6  20   27.80    3.10
  -2   6  20   38.40    2.50
  -1   6  20  200.18    4.00
   0   6  20    4.80    0.90
   1   6  20  215.58    3.40
   2   6  20   42.90    2.80
   3   6  20   29.10    2.50
   4   6  20   64.09    5.30
  -3   7  20   48.80    4.00
  -2   7  20    2.10    1.00
  -1   7  20   43.50    2.70
   0   7  20    3.70    0.90
   1   7  20   48.50    2.10
   2   7  20    4.30    1.40
   3   7  20   62.69    3.50
  -3   8  20   12.90    3.40
  -2   8  20   26.80    2.70
  -1   8  20   11.70    2.00
   0   8  20   23.00    2.20
   1   8  20   17.80    1.80
   2   8  20   31.50    2.50
   3   8  20   19.80    2.90
  -3   9  20    7.70    3.30
  -2   9  20   82.29    5.50
  -1   9  20    8.90    1.80
   0   9  20  168.98    5.50
   1   9  20    4.10    2.20
   2   9  20  104.79    4.90
   3   9  20   11.40    2.10
  -2  10  20   81.49    5.30
  -1  10  20   61.89    4.90
   0  10  20    1.80    1.90
   1  10  20   60.49    3.40
   2  10  20   61.89    4.80
  -1  11  20   37.70    4.30
   0  11  20    9.60    2.60
   1  11  20   22.50    2.80
  -4   0  21   55.09    7.80
  -3   0  21    1.00    2.30
  -2   0  21   36.10    3.40
  -1   0  21    2.10    1.20
   0   0  21    2.40    1.00
   1   0  21    2.60    1.10
   2   0  21   34.60    2.90
   3   0  21    3.90    1.90
   4   0  21   34.20    5.90
  -4   1  21   52.69    6.30
  -3   1  21   34.60    2.70
  -2   1  21   36.10    2.40
  -1   1  21  152.98    3.00
   0   1  21   20.20    1.20
   1   1  21  162.98    2.90
   2   1  21   44.70    2.10
   3   1  21   41.20    2.50
   4   1  21   68.29    4.40
  -4   2  21   22.70    4.50
  -3   2  21  208.48    5.50
  -2   2  21   15.00    1.60
  -1   2  21   67.29    2.30
   0   2  21   24.30    1.60
   1   2  21   70.79    2.00
   2   2  21   18.40    1.30
   3   2  21  216.58    5.60
   4   2  21    3.70    2.30
  -4   3  21    7.20    2.70
  -3   3  21   82.89    3.80
  -2   3  21    8.90    1.40
  -1   3  21  152.08    3.10
   0   3  21    1.70    0.80
   1   3  21  151.48    2.90
   2   3  21    6.30    1.10
   3   3  21   78.29    3.80
   4   3  21   16.10    2.60
  -4   4  21   29.20    3.30
  -3   4  21    2.10    1.60
  -2   4  21   25.80    2.20
  -1   4  21    1.80    0.90
   0   4  21    4.70    0.90
   1   4  21    2.10    0.90
   2   4  21   26.90    2.00
   3   4  21    1.10    1.60
   4   4  21   46.30    4.20
  -3   5  21   37.20    2.90
  -2   5  21   78.69    3.20
  -1   5  21   27.90    2.00
   0   5  21   29.80    1.60
   1   5  21   30.30    1.80
   2   5  21   94.59    3.00
   3   5  21   34.10    2.90
  -3   6  21  120.59    5.40
  -2   6  21   83.59    4.00
  -1   6  21   15.70    1.80
   0   6  21  106.39    2.70
   1   6  21   17.40    1.70
   2   6  21   77.39    3.30
   3   6  21  136.69    4.80
  -3   7  21   25.10    3.40
  -2   7  21    4.80    1.70
  -1   7  21  126.09    4.10
   0   7  21    2.10    1.10
   1   7  21  131.79    3.50
   2   7  21    0.80    1.10
   3   7  21   30.50    3.40
  -3   8  21   15.50    3.00
  -2   8  21   17.90    2.60
  -1   8  21   13.10    2.40
   0   8  21    6.40    1.30
   1   8  21   16.90    2.40
   2   8  21    9.40    2.10
   3   8  21    6.50    1.90
  -2   9  21   33.40    5.40
  -1   9  21    3.30    2.40
   0   9  21   10.40    2.10
   1   9  21    4.00    1.90
   2   9  21   44.00    5.50
  -1  10  21   14.70    2.70
   0  10  21  178.58    6.70
   1  10  21   14.40    2.80
   0  11  21    8.00    2.80
  -4   0  22   15.30    4.30
  -3   0  22    4.90    1.90
  -2   0  22  222.88    7.60
  -1   0  22    7.60    1.60
   0   0  22  387.86    7.00
   1   0  22    4.10    1.90
   2   0  22  239.08    6.20
   3   0  22    7.20    3.00
   4   0  22    3.70    3.60
  -4   1  22   51.69    4.70
  -3   1  22   16.90    2.40
  -2   1  22   32.20    2.40
  -1   1  22   65.59    2.50
   0   1  22    4.30    1.00
   1   1  22   75.09    2.30
   2   1  22   33.30    2.10
   3   1  22   22.10    2.60
   4   1  22   41.20    5.90
  -3   2  22   11.70    2.30
  -2   2  22    3.60    1.40
  -1   2  22   43.90    2.30
   0   2  22    1.90    0.90
   1   2  22   41.70    2.20
   2   2  22    4.40    1.60
   3   2  22   16.10    2.70
  -3   3  22   21.90    2.70
  -2   3  22   10.30    1.80
  -1   3  22  165.58    3.60
   0   3  22    2.90    0.80
   1   3  22  173.48    3.70
   2   3  22   13.20    1.60
   3   3  22   23.20    2.60
  -3   4  22   33.50    3.10
  -2   4  22  111.69    4.20
  -1   4  22   15.20    1.60
   0   4  22  330.47    4.60
   1   4  22   13.10    1.50
   2   4  22  117.39    3.40
   3   4  22   36.40    3.00
  -3   5  22    2.80    2.40
  -2   5  22   35.40    3.00
  -1   5  22   11.50    1.50
   0   5  22   10.10    1.30
   1   5  22   13.40    1.50
   2   5  22   40.30    2.80
   3   5  22    8.10    1.80
  -3   6  22   27.90    3.40
  -2   6  22    4.20    2.20
  -1   6  22   12.90    1.70
   0   6  22    4.00    1.10
   1   6  22   11.20    1.70
   2   6  22    1.80    1.30
   3   6  22   28.00    3.20
  -3   7  22   30.30    8.40
  -2   7  22    4.30    1.90
  -1   7  22  183.78    5.80
   0   7  22    2.40    1.40
   1   7  22  176.08    4.90
   2   7  22    5.30    1.60
   3   7  22   39.40    9.20
  -2   8  22   49.99    5.20
  -1   8  22   23.70    3.20
   0   8  22   75.09    3.80
   1   8  22   24.10    2.90
   2   8  22   57.99    5.80
  -2   9  22   24.50    3.80
  -1   9  22    0.80    2.90
   0   9  22   15.40    2.20
   1   9  22   14.50    2.30
   2   9  22   25.90    4.10
  -1  10  22   15.70    3.80
   0  10  22   17.30    2.80
   1  10  22    3.80    1.70
  -3   0  23    2.80    2.50
  -2   0  23   89.09    5.70
  -1   0  23    1.20    1.10
   0   0  23    3.20    1.50
   1   0  23    6.90    3.10
   2   0  23   88.19    6.30
   3   0  23   11.30    3.40
  -3   1  23   22.80    2.90
  -2   1  23   70.09    3.50
  -1   1  23    7.90    1.30
   0   1  23   84.79    2.80
   1   1  23    4.50    1.40
   2   1  23   77.09    3.70
   3   1  23   21.80    3.50
  -3   2  23   32.60    3.40
  -2   2  23    2.60    1.70
  -1   2  23   12.20    1.80
   0   2  23    3.10    1.10
   1   2  23   20.60    2.20
   2   2  23    3.20    1.40
   3   2  23   34.30    3.70
  -3   3  23   40.60    4.00
  -2   3  23   43.70    3.20
  -1   3  23   28.10    2.90
   0   3  23   31.00    2.80
   1   3  23   33.50    2.30
   2   3  23   39.50    2.90
   3   3  23   56.49    4.10
  -3   4  23   15.40    3.70
  -2   4  23   86.49    4.20
  -1   4  23   31.80    2.50
   0   4  23    1.70    1.20
   1   4  23   28.90    1.90
   2   4  23   86.49    3.20
   3   4  23   16.20    2.70
  -3   5  23    5.70    2.60
  -2   5  23   66.59    4.20
  -1   5  23    1.00    1.70
   0   5  23  119.19    3.50
   1   5  23    1.90    1.20
   2   5  23   50.29    3.80
   3   5  23    3.00    2.00
  -2   6  23    9.20    2.30
  -1   6  23    7.50    2.00
   0   6  23   17.50    1.90
   1   6  23    8.80    1.60
   2   6  23    6.60    1.50
  -2   7  23    5.60    1.90
  -1   7  23   28.00    3.20
   0   7  23   19.30    2.10
   1   7  23   31.60    2.80
   2   7  23    7.60    1.60
  -2   8  23   37.40   10.10
  -1   8  23  104.09    4.50
   0   8  23    2.50    1.70
   1   8  23   86.09    4.70
   2   8  23   29.30    6.90
  -1   9  23    7.00    2.50
   0   9  23   52.59    3.70
   1   9  23    4.90    3.30
  -3   0  24    5.10    2.70
  -2   0  24   13.20    2.60
  -1   0  24    1.00    2.70
   0   0  24   24.70    3.80
   1   0  24    7.60    1.80
   2   0  24   15.00    3.40
   3   0  24   28.30    9.40
  -3   1  24   26.00    3.50
  -2   1  24   33.40    3.10
  -1   1  24    4.20    1.30
   0   1  24   83.99    3.90
   1   1  24    8.10    2.00
   2   1  24   33.70    3.60
   3   1  24   27.80    5.30
  -3   2  24   42.50    3.70
  -2   2  24    2.50    1.60
  -1   2  24  280.97    6.70
   0   2  24    7.00    1.70
   1   2  24  291.17    6.30
   2   2  24    2.70    1.60
   3   2  24   40.00    3.90
  -3   3  24   48.80    3.90
  -2   3  24   16.60    2.80
  -1   3  24   17.40    2.10
   0   3  24   14.20    2.10
   1   3  24   10.80    2.00
   2   3  24   13.20    2.10
   3   3  24   39.80    3.40
  -2   4  24   27.50    3.60
  -1   4  24    2.90    1.50
   0   4  24    7.60    1.50
   1   4  24    3.00    1.70
   2   4  24   13.80    2.00
  -2   5  24   67.39    4.90
  -1   5  24    5.60    1.90
   0   5  24  182.68    4.70
   1   5  24    5.30    1.60
   2   5  24   57.79    4.40
  -2   6  24   33.60    3.40
  -1   6  24   96.09    5.20
   0   6  24   13.60    1.70
   1   6  24  107.89    4.60
   2   6  24   35.10    2.60
  -1   7  24   14.30    2.50
   0   7  24   10.90    2.60
   1   7  24   19.30    2.80
  -1   8  24    3.70    2.10
   0   8  24    4.00    3.00
   1   8  24    2.60    1.90
  -2   0  25   64.49    5.40
  -1   0  25   19.90    4.40
   0   0  25    8.80    2.20
   1   0  25    1.80    2.10
   2   0  25   46.10    7.30
  -2   1  25   20.20    3.40
  -1   1  25   33.90    3.10
   0   1  25   18.00    1.60
   1   1  25   20.00    2.80
   2   1  25   23.50    4.10
  -2   2  25    9.50    3.20
  -1   2  25   14.10    1.80
   0   2  25    7.10    1.60
   1   2  25   19.20    2.90
   2   2  25    8.60    2.70
  -2   3  25    1.70    3.30
  -1   3  25   73.79    3.80
   0   3  25    5.80    2.30
   1   3  25   71.09    3.20
   2   3  25   18.70    2.60
  -2   4  25    8.70    2.60
  -1   4  25   12.80    2.20
   0   4  25    5.70    1.90
   1   4  25   13.90    2.50
   2   4  25   16.20    2.20
  -2   5  25   32.60    4.90
  -1   5  25    8.30    2.80
   0   5  25   19.50    2.70
   1   5  25   20.20    2.60
   2   5  25   26.60    3.30
  -1   6  25    8.90    3.00
   0   6  25   31.60    3.30
   1   6  25    9.50    2.30
   0   7  25    4.70    2.50
  -2   0  26  100.39    8.30
  -1   0  26    5.10    3.40
   0   0  26  309.87   13.00
   1   0  26    4.60    4.20
   2   0  26   84.39   14.70
  -2   1  26   27.70    3.70
  -1   1  26   14.90    3.20
   0   1  26    1.00    2.50
   1   1  26   22.10    3.60
   2   1  26   22.80    4.80
  -2   2  26    8.70    2.00
  -1   2  26    4.10    3.80
   0   2  26    5.80    3.90
   1   2  26   10.30    4.50
   2   2  26    2.10    3.60
  -1   3  26   99.29    4.70
   0   3  26   14.60    5.40
   1   3  26   71.29    5.40
  -1   4  26   11.90    2.60
   0   4  26  162.98    8.80
   1   4  26    8.60    2.10
  -1   5  26    8.90    3.00
   0   5  26    2.50    2.10
   1   5  26    6.50    3.20
  -1   0  27   19.50    4.20
   0   0  27    6.60    3.40
   1   0  27   14.50    6.80
  -1   1  27   13.70    2.40
   0   1  27   26.60    3.50
   1   1  27   13.60    3.50
  -1   2  27   20.70    4.00
   0   2  27   12.90    3.60
   1   2  27   21.40    4.90
   0   3  27   17.20    4.90
   0   0   0    0.00    0.00
_computing_structure_solution     'SHELXT 2018/2 (Sheldrick, 2018)'
;
_shelx_hkl_checksum     825
_shelx_res_file
;
TITL bq203_Pbca_a.res in P2(1)2(1)2(1)
    bq203.res
    created by SHELXL-2019/3 at 16:37:00 on 09-Nov-2024
CELL  0.71073   5.0748  12.9872  20.6243   90.000   90.000   90.000
ZERR    8.000   0.0003   0.0008   0.0012    0.000    0.000    0.000
LATT -1
SYMM 1/2-X, -Y, 1/2+Z
SYMM -X, 1/2+Y, 1/2-Z
SYMM 1/2+X, 1/2-Y, -Z
SFAC C H I N
UNIT 48 48 8 8
ACTA
BOND $H
CONF
HTAB
TEMP -73.150
OMIT   0   1   1
OMIT   0   0   2
OMIT   0   4   0
OMIT  -6   4   6
OMIT  -6   3   1
EQIV $1 x+1, y, z
HTAB N1 N2
HTAB N2 N1_$1
TWIN
MPLA C11 C12 C13 C14 C15 C16
MPLA C21 C22 C23 C24 C25 C26
L.S. 50
FMAP 2
PLAN -5
WGHT    0.000000   10.455700
BASF   0.44448
FVAR       0.23835
I1    3   -0.299540    0.231850    0.366942    11.00000    0.02826    0.02771 =
         0.03565    0.00217    0.00435    0.00174
I2    3    0.190291    1.012079    0.364769    11.00000    0.02728    0.02533 =
         0.03774    0.00207    0.00219    0.00139
N1    4    0.311194    0.551655    0.285908    11.00000    0.02946    0.03605 =
         0.04890    0.00420    0.00445   -0.01094
H711  2    0.445646    0.581008    0.283037    11.00000   -1.50000
H712  2    0.285202    0.522742    0.245649    11.00000   -1.50000
N2    4    0.811007    0.696139    0.282380    11.00000    0.04262    0.02596 =
         0.03744   -0.00417    0.00438    0.00190
H721  2    0.790604    0.718093    0.244273    11.00000   -1.50000
H722  2    0.945821    0.660128    0.287755    11.00000   -1.50000
C11   1    0.245671    0.485574    0.336687    11.00000    0.02743    0.02612 =
         0.04920   -0.00472   -0.00464    0.00405
C12   1    0.054759    0.409821    0.328585    11.00000    0.02891    0.03229 =
         0.02111   -0.00127   -0.00293    0.00250
AFIX  43
H12   2   -0.025586    0.399800    0.287462    11.00000   -1.20000
AFIX   0
C13   1   -0.017102    0.349405    0.380570    11.00000    0.02486    0.02815 =
         0.03221   -0.00091   -0.00199    0.00107
C14   1    0.095918    0.360389    0.441487    11.00000    0.03761    0.04578 =
         0.02693    0.00211    0.00207    0.00729
AFIX  43
H14   2    0.044405    0.317533    0.476599    11.00000   -1.20000
AFIX   0
C15   1    0.284799    0.435276    0.449383    11.00000    0.04143    0.04776 =
         0.03072   -0.01042   -0.01242    0.00745
AFIX  43
H15   2    0.365993    0.444220    0.490503    11.00000   -1.20000
AFIX   0
C16   1    0.358900    0.498606    0.397383    11.00000    0.03036    0.03205 =
         0.04294   -0.01475    0.00602   -0.01377
AFIX  43
H16   2    0.487506    0.550785    0.403765    11.00000   -1.20000
AFIX   0
C21   1    0.740230    0.758826    0.335057    11.00000    0.01516    0.03551 =
         0.03591    0.00579   -0.00199   -0.01263
C22   1    0.547513    0.835596    0.324913    11.00000    0.02528    0.02797 =
         0.02686    0.00569   -0.00990   -0.00221
AFIX  43
H22   2    0.474817    0.847272    0.283107    11.00000   -1.20000
AFIX   0
C23   1    0.467704    0.893459    0.378003    11.00000    0.01216    0.02343 =
         0.03293    0.00160    0.00484   -0.00388
C24   1    0.567832    0.877921    0.439500    11.00000    0.03847    0.03216 =
         0.02416   -0.00078    0.00457   -0.00001
AFIX  43
H24   2    0.507738    0.917882    0.475135    11.00000   -1.20000
AFIX   0
C25   1    0.756514    0.803227    0.447848    11.00000    0.04020    0.03771 =
         0.02758    0.00394   -0.00025   -0.00167
AFIX  43
H25   2    0.827830    0.792069    0.489853    11.00000   -1.20000
AFIX   0
C26   1    0.845600    0.743624    0.396415    11.00000    0.02293    0.03622 =
         0.03743    0.01304   -0.00460   -0.00329
AFIX  43
H26   2    0.977570    0.692867    0.403175    11.00000   -1.20000
AFIX   0
HKLF 4
REM  bq203_Pbca_a.res in P2(1)2(1)2(1)
REM wR2 = 0.0794, GooF = S = 1.250, Restrained GooF = 1.250 for all data
REM R1 = 0.0481 for 3094 Fo > 4sig(Fo) and 0.0549 for all 3379 data
REM 158 parameters refined using 0 restraints
END
WGHT      0.0000     10.4559
REM Instructions for potential hydrogen bonds
HTAB N1 N2
EQIV $2 -x, y-1/2, -z+1/2
HTAB N1 I2_$2
HTAB N2 N1_$1
REM Highest difference peak  0.958,  deepest hole -1.039,  1-sigma level  0.153
Q1    1  -0.1831  0.2753  0.3818  11.00000  0.05    0.96
Q2    1   0.3386  1.0324  0.3636  11.00000  0.05    0.89
Q3    1   0.2870  0.9950  0.3280  11.00000  0.05    0.89
Q4    1   0.5188  1.0342  0.3766  11.00000  0.05    0.85
Q5    1   0.3337  1.0065  0.3873  11.00000  0.05    0.85
;
_shelx_res_checksum     99256
