# Supplementary material for: 3-Iodo­aniline
Source: IUCrdata. 2024 Dec 24;9(Pt 12):x241226. doi: 10.1107/S2414314624012264 (PMC11701754; doi:10.1107/S2414314624012264)
Supplement: Supplementary file 2 [file x-09-x241226-Isup2.hkl]

data_I                                                                          
_shelx_title ' bq203_Pbca_a.res in P2(1)2(1)2(1)'                               
_shelx_refln_list_code          4                                               
_shelx_F_calc_maximum      417.47                                               
_exptl_crystal_F_000       816.00                                               
_reflns_d_resolution_high  0.7499                                               
                                                                                
loop_                                                                           
 _space_group_symop_operation_xyz                                               
 'x, y, z'                                                                      
 '-x+1/2, -y, z+1/2'                                                            
 '-x, y+1/2, -z+1/2'                                                            
 'x+1/2, -y+1/2, -z'                                                            
                                                                                
_cell_length_a     5.0748                                                       
_cell_length_b    12.9872                                                       
_cell_length_c    20.6243                                                       
_cell_angle_alpha  90.000                                                       
_cell_angle_beta   90.000                                                       
_cell_angle_gamma  90.000                                                       
                                                                                
_shelx_F_squared_multiplier     1.000                                           
                                                                                
loop_                                                                           
 _refln_index_h                                                                 
 _refln_index_k                                                                 
 _refln_index_l                                                                 
 _refln_F_squared_calc                                                          
 _refln_F_squared_meas                                                          
 _refln_F_squared_sigma                                                         
 _refln_observed_status                                                         
   2   0   0      63066.39      65384.16       438.28 o                         
   4   0   0       3273.44       3335.19        80.97 o                         
   6   0   0       1594.68       1802.25       116.17 o                         
   1   1   0       3569.17       3555.21        26.40 o                         
   2   1   0      16026.86      16229.03        88.01 o                         
   3   1   0       1747.83       2119.08        35.20 o                         
   4   1   0      10383.32       9748.58        88.01 o                         
   5   1   0        574.80        610.78        33.44 o                         
   6   1   0       1895.18       1804.01        89.77 o                         
   0   2   0         26.95         22.88         5.28 o                         
   1   2   0         21.02         52.81         5.28 o                         
   2   2   0        146.16        228.82        10.56 o                         
   3   2   0         54.32        378.44        24.64 o                         
   4   2   0        648.00        603.74        22.88 o                         
   5   2   0          5.11        322.11        36.96 o                         
   6   2   0        287.45        709.35        58.09 o                         
   1   3   0      30936.73      32516.15       209.46 o                         
   2   3   0       3694.17       3789.31        36.96 o                         
   3   3   0       2915.13       3134.53        54.57 o                         
   4   3   0       4434.09       3958.29        54.57 o                         
   5   3   0        137.20        353.80        36.96 o                         
   6   3   0        609.36        948.56        73.93 o                         
   1   4   0        492.22        487.57        12.32 o                         
   2   4   0      71683.98      76011.06       394.28 o                         
   3   4   0       3253.39       3278.86        51.05 o                         
   4   4   0        633.48        955.60        31.68 o                         
   5   4   0       1645.39       1532.94        45.76 o                         
   6   4   0       1354.50       2798.33       209.46 o                         
   1   5   0       2007.83       2039.87        24.64 o                         
   2   5   0      11639.10      12100.00        88.01 o                         
   3   5   0          1.00         33.44        10.56 o                         
   4   5   0       8292.17       7589.19        79.21 o                         
   5   5   0        426.95        394.28        35.20 o                         
   6   5   0       2448.75       3416.16       297.47 o                         
   0   6   0        537.07        800.88        42.24 o                         
   1   6   0         34.13         68.65         8.80 o                         
   2   6   0         12.56        197.14        17.60 o                         
   3   6   0         24.13        348.52        28.16 o                         
   4   6   0        287.96        223.54        17.60 o                         
   5   6   0        134.30        411.88        33.44 o                         
   6   6   0        252.98        735.76       225.30 o                         
   1   7   0      32228.53      32720.15       186.58 o                         
   2   7   0         83.89         35.20        10.56 o                         
   3   7   0       6701.59       6790.07        73.93 o                         
   4   7   0          9.05         21.12        21.12 o                         
   5   7   0         93.88        364.36        44.00 o                         
   6   7   0        110.68        570.30       170.74 o                         
   0   8   0      31077.97      33867.79       256.99 o                         
   1   8   0       1834.70       1955.38        45.76 o                         
   2   8   0       9644.25       9164.38        98.57 o                         
   3   8   0       8022.96       7633.20        80.97 o                         
   4   8   0        163.43        267.55        28.16 o                         
   5   8   0       3258.58       3384.47       142.57 o                         
   6   8   0        482.42       1226.67       190.10 o                         
   1   9   0         43.01          7.04        12.32 o                         
   2   9   0       3887.08       4199.44        66.89 o                         
   3   9   0        184.27        156.66        15.84 o                         
   4   9   0       5289.25       4832.92       105.61 o                         
   5   9   0        108.67         86.25       121.45 o                         
   0  10   0       1019.28       1170.34        52.81 o                         
   1  10   0          2.42        147.86        24.64 o                         
   2  10   0        285.07        297.47        28.16 o                         
   3  10   0         95.10        165.46        28.16 o                         
   4  10   0         48.78        408.36        56.33 o                         
   5  10   0         79.70        117.93        65.13 o                         
   1  11   0      15818.95      15382.38       133.77 o                         
   2  11   0        723.19        547.42        28.16 o                         
   3  11   0       2745.48       2946.19       109.13 o                         
   4  11   0        530.55        246.43        63.37 o                         
   5  11   0         88.06        670.63       184.82 o                         
   0  12   0       4731.76       4250.48        86.25 o                         
   1  12   0       2617.57       2664.56        51.05 o                         
   2  12   0       1423.30       1223.15        56.33 o                         
   3  12   0       6015.92       6117.86       207.70 o                         
   4  12   0         56.88         12.32        70.41 o                         
   1  13   0       1027.59        962.64        47.52 o                         
   2  13   0       1265.57       1450.21       103.85 o                         
   3  13   0        321.06        195.38        91.53 o                         
   4  13   0       1208.78       1147.46       116.17 o                         
   0  14   0        907.80        862.49        70.41 o                         
   1  14   0          1.69         21.12        66.89 o                         
   2  14   0        395.06       1089.38       112.65 o                         
   3  14   0         16.39         86.25       176.02 o                         
   1  15   0       3524.70       3319.35       128.49 o                         
   2  15   0        936.73        744.56       130.25 o                         
   3  15   0        806.85        573.82       107.37 o                         
   0  16   0        134.94         10.56       137.29 o                         
   1  16   0        371.55        635.42       107.37 o                         
   2  16   0        197.89        816.72       174.26 o                         
   1  17   0        680.15        441.81       116.17 o                         
   1   0   1         25.89         31.68         2.49 o                         
   2   0   1      13640.63      14679.40       145.21 o                         
   3   0   1        107.36         82.36        10.52 o                         
   4   0   1       9771.99       9552.48       200.57 o                         
   5   0   1          9.90         17.64        27.97 o                         
   6   0   1       2730.82       2840.26       104.24 o                         
  -6   1   1       1050.98       1159.78        63.37 o                         
  -5   1   1       1477.51       1238.99        40.48 o                         
  -4   1   1       7896.94       8029.06        86.25 o                         
  -3   1   1       9558.90      10044.29        79.21 o                         
  -2   1   1      16594.28      17071.98        95.05 o                         
  -1   1   1       3616.73       3662.58        26.40 o                         
   1   1   1       3580.57       3493.60        26.40 o                         
   2   1   1      16658.41      16813.23        91.53 o                         
   3   1   1       9589.57      10199.18        88.01 o                         
   4   1   1       7912.36       7446.62        72.17 o                         
   5   1   1       1482.63       1455.49        47.52 o                         
   6   1   1       1051.56       1279.47        79.21 o                         
  -6   2   1        113.82        172.50        54.57 o                         
  -5   2   1       7424.86       6909.76        98.57 o                         
  -4   2   1         39.22         35.20        14.08 o                         
  -3   2   1      15213.94      15355.98       100.33 o                         
  -2   2   1       5742.58       6103.77        45.76 o                         
  -1   2   1       4400.47       4368.41        33.44 o                         
   0   2   1          5.43         22.88         1.76 o                         
   1   2   1       4416.13       4398.34        31.68 o                         
   2   2   1       5754.67       6024.57        51.05 o                         
   3   2   1      15204.56      15546.08       126.73 o                         
   4   2   1         38.25         52.81        15.84 o                         
   5   2   1       7421.88       7182.59       100.33 o                         
   6   2   1        114.12        279.87        54.57 o                         
  -5   3   1       2881.06       2502.80        65.13 o                         
  -4   3   1       2424.93       2340.86        44.00 o                         
  -3   3   1       8833.86       8858.10        84.49 o                         
  -2   3   1       3128.01       3076.44        33.44 o                         
  -1   3   1      23503.26      23499.63       128.49 o                         
   0   3   1       1792.16       1848.01        19.36 o                         
   1   3   1      23310.89      23888.45       126.73 o                         
   2   3   1       3098.25       3231.34        44.00 o                         
   3   3   1       8809.94       9057.00       102.09 o                         
   4   3   1       2421.71       2196.53        40.48 o                         
   5   3   1       2883.12       2821.22        70.41 o                         
   6   3   1        142.68        114.41        70.41 o                         
  -6   4   1       2577.23       2852.90       151.38 o                         
  -5   4   1        181.07        156.66        28.16 o                         
  -4   4   1       9973.63       8944.35        86.25 o                         
  -3   4   1        541.63        594.94        21.12 o                         
  -2   4   1       5858.62       5950.64        68.65 o                         
  -1   4   1       2473.71       2552.08        24.64 o                         
   0   4   1        309.57        300.99        12.32 o                         
   1   4   1       2477.09       2502.80        26.40 o                         
   2   4   1       5843.09       5999.92        63.37 o                         
   3   4   1        542.30        519.25        21.12 o                         
   4   4   1       9978.74       9702.81        98.57 o                         
   5   4   1        181.56        202.42        24.64 o                         
   6   4   1       2575.83       2494.00       179.54 o                         
  -6   5   1       1869.09       2145.48       292.19 o                         
  -5   5   1        121.06         38.72        26.40 o                         
  -4   5   1       7579.74       7244.19        79.21 o                         
  -3   5   1        816.95        698.79        19.36 o                         
  -2   5   1      20083.18      20396.61       128.49 o                         
  -1   5   1       3748.52       4060.38        38.72 o                         
   0   5   1      13732.40      14553.52        89.77 o                         
   1   5   1       3772.04       3933.65        36.96 o                         
   2   5   1      20118.70      20648.31       142.57 o                         
   3   5   1        820.32        765.68        22.88 o                         
   4   5   1       7571.84       7293.48        82.73 o                         
   5   5   1        121.91         33.44        33.44 o                         
   6   5   1       1863.14       1459.01       269.31 o                         
  -6   6   1        404.02        457.65       212.98 o                         
  -5   6   1       5377.13       5255.37        91.53 o                         
  -4   6   1        218.09        218.26        15.84 o                         
  -3   6   1      10698.44       9250.62        79.21 o                         
  -2   6   1       4554.84       4496.73        52.81 o                         
  -1   6   1       2826.13       2990.19        35.20 o                         
   0   6   1      23658.95      25110.02       132.01 o                         
   1   6   1       2826.05       2958.51        36.96 o                         
   2   6   1       4544.97       4322.65        49.29 o                         
   3   6   1      10692.12      10630.43        89.77 o                         
   4   6   1        217.68        249.95        24.64 o                         
   5   6   1       5373.70       5459.55       103.85 o                         
   6   6   1        405.21        396.04       184.82 o                         
  -6   7   1         15.27        149.62       156.66 o                         
  -5   7   1       2573.78       2574.97        84.49 o                         
  -4   7   1         56.99         52.81        17.60 o                         
  -3   7   1       9227.31       8694.41        79.21 o                         
  -2   7   1        472.08        387.24        15.84 o                         
  -1   7   1      11128.15      12443.24       100.33 o                         
   0   7   1          1.84          5.28         8.80 o                         
   1   7   1      11151.52      11721.56        86.25 o                         
   2   7   1        473.90        450.61        12.32 o                         
   3   7   1       9218.42       9132.69        89.77 o                         
   4   7   1         59.63         51.05        19.36 o                         
   5   7   1       2579.93       2682.16        93.29 o                         
   6   7   1         15.36       1073.53       227.06 o                         
  -5   8   1         71.79        212.98        47.52 o                         
  -4   8   1       3608.34       3345.75        54.57 o                         
  -3   8   1       1449.65       1620.95        40.48 o                         
  -2   8   1       4028.37       4227.60        52.81 o                         
  -1   8   1       8636.21       8514.87        86.25 o                         
   0   8   1        435.37        675.91        28.16 o                         
   1   8   1       8633.16       8840.50        79.21 o                         
   2   8   1       4029.93       3813.96        45.76 o                         
   3   8   1       1453.97       1346.36        31.68 o                         
   4   8   1       3607.29       3523.53        68.65 o                         
   5   8   1         71.26        281.63        61.61 o                         
  -5   9   1         52.17        193.62        56.33 o                         
  -4   9   1       5845.92       5501.79       100.33 o                         
  -3   9   1          0.99         52.81        22.88 o                         
  -2   9   1       7385.57       7455.42       102.09 o                         
  -1   9   1         72.11         49.29         8.80 o                         
   0   9   1       7375.14       7926.97        73.93 o                         
   1   9   1         72.89         61.61        12.32 o                         
   2   9   1       7381.80       7513.50        84.49 o                         
   3   9   1          1.03          7.04        14.08 o                         
   4   9   1       5841.05       5874.95       107.37 o                         
   5   9   1         51.36         36.96        63.37 o                         
  -5  10   1       1370.06       1420.29        89.77 o                         
  -4  10   1        337.88        642.47        58.09 o                         
  -3  10   1       3245.24       3365.11        68.65 o                         
  -2  10   1       4871.57       5033.59        66.89 o                         
  -1  10   1        875.28        774.48        33.44 o                         
   0  10   1      11803.50      11929.26        98.57 o                         
   1  10   1        874.73        895.76        28.16 o                         
   2  10   1       4872.89       4887.49        68.65 o                         
   3  10   1       3242.26       3199.65        72.17 o                         
   4  10   1        335.21        264.03        79.21 o                         
   5  10   1       1368.25       1467.81       103.85 o                         
  -5  11   1       1394.97       1425.57       163.70 o                         
  -4  11   1         81.21        295.71        56.33 o                         
  -3  11   1       4521.95       4868.13       147.86 o                         
  -2  11   1        391.02        281.63        22.88 o                         
  -1  11   1       5196.59       5873.19       102.09 o                         
   0  11   1        247.24        174.26        17.60 o                         
   1  11   1       5193.88       5394.42        77.45 o                         
   2  11   1        390.47        306.27        22.88 o                         
   3  11   1       4527.59       4507.29       144.33 o                         
   4  11   1         80.18        160.18        79.21 o                         
   5  11   1       1392.17       2087.40       197.14 o                         
  -4  12   1        562.11        790.32        93.29 o                         
  -3  12   1       1577.74       1399.17       102.09 o                         
  -2  12   1        364.43        496.37        44.00 o                         
  -1  12   1       6835.97       6645.73        80.97 o                         
   0  12   1        109.94        140.81        21.12 o                         
   1  12   1       6838.54       6663.34        70.41 o                         
   2  12   1        363.24        269.31        31.68 o                         
   3  12   1       1575.86       1356.92       117.93 o                         
   4  12   1        561.27        306.27       123.21 o                         
  -4  13   1       1746.41       1420.29       165.46 o                         
  -3  13   1        235.91        137.29        84.49 o                         
  -2  13   1       2557.37       2766.65       186.58 o                         
  -1  13   1       1728.98       2006.43        58.09 o                         
   0  13   1       1353.22       1304.12        59.85 o                         
   1  13   1       1727.84       1573.42        47.52 o                         
   2  13   1       2556.21       2291.58        93.29 o                         
   3  13   1        234.58        110.89       112.65 o                         
   4  13   1       1745.67       1633.27       130.25 o                         
  -3  14   1         86.72        392.52       100.33 o                         
  -2  14   1       2937.71       3162.69       163.70 o                         
  -1  14   1        178.08         26.40        58.09 o                         
   0  14   1       4152.41       4424.56        80.97 o                         
   1  14   1        178.46         52.81        33.44 o                         
   2  14   1       2936.21       3081.72       170.74 o                         
   3  14   1         87.40         86.25        72.17 o                         
  -3  15   1       1014.89        858.97       103.85 o                         
  -2  15   1        470.38        348.52        80.97 o                         
  -1  15   1       1179.35       1290.04       128.49 o                         
   0  15   1       2308.01       2509.84       117.93 o                         
   1  15   1       1176.57        962.64        79.21 o                         
   2  15   1        471.57        397.80        80.97 o                         
   3  15   1       1013.82        529.81       107.37 o                         
  -1  16   1       2346.41       2847.62       168.98 o                         
   0  16   1          1.52        117.93        91.53 o                         
   1  16   1       2343.88       1816.33       137.29 o                         
   2  16   1         13.52       1275.95       853.69 o                         
  -1  17   1       1733.84       2011.71       165.46 o                         
   0  17   1        297.11          0.00       177.78 o                         
   1  17   1       1731.15       1362.20       183.06 o                         
   1   0   2          0.46          6.29         1.24 o                         
   2   0   2       1452.06       1554.07        22.80 o                         
   3   0   2        643.78        666.55        19.26 o                         
   4   0   2         92.30        354.20        33.83 o                         
   5   0   2        455.03        280.67        29.92 o                         
   6   0   2         64.46        965.32       274.50 o                         
  -6   1   2        948.83       1159.78        66.89 o                         
  -5   1   2       3261.10       2937.39        58.09 o                         
  -4   1   2        350.69        616.06        29.92 o                         
  -3   1   2      12663.82      12765.35        96.81 o                         
  -2   1   2      10616.01      10924.38        73.93 o                         
  -1   1   2        701.55        772.72        10.56 o                         
   0   1   2      23188.52      23580.60       149.62 o                         
   1   1   2        724.34        765.68        10.56 o                         
   2   1   2      10595.46      10688.51        65.13 o                         
   3   1   2      12651.82      12834.00        93.29 o                         
   4   1   2        349.67        364.36        22.88 o                         
   5   1   2       3258.23       3004.27        63.37 o                         
   6   1   2        951.14       1425.57        86.25 o                         
  -6   2   2        253.87        276.35        54.57 o                         
  -5   2   2        162.46        454.13        38.72 o                         
  -4   2   2       1299.63       1101.70        29.92 o                         
  -3   2   2      15997.16      17052.62       140.81 o                         
  -2   2   2        194.89        154.90         8.80 o                         
  -1   2   2     174266.03     176000.34       839.61 o                         
   0   2   2         78.51         70.41         3.52 o                         
   1   2   2     174279.50     172869.34      1038.33 o                         
   2   2   2        192.28        160.18        10.56 o                         
   3   2   2      15995.88      16762.19       132.01 o                         
   4   2   2       1299.18       1177.38        31.68 o                         
   5   2   2        161.36        401.32        36.96 o                         
   6   2   2        253.90        197.14        88.01 o                         
  -6   3   2        679.03        816.72        93.29 o                         
  -5   3   2       5469.27       5359.22        91.53 o                         
  -4   3   2         54.71        121.45        19.36 o                         
  -3   3   2      10311.44      10058.37        96.81 o                         
  -2   3   2       2060.71       1837.45        26.40 o                         
  -1   3   2      14726.95      14961.70        75.69 o                         
   0   3   2       5147.27       5118.07        33.44 o                         
   1   3   2      14800.72      15447.51        91.53 o                         
   2   3   2       2041.53       1918.42        29.92 o                         
   3   3   2      10329.16       9806.66       105.61 o                         
   4   3   2         55.44         66.89        21.12 o                         
   5   3   2       5472.21       5192.00       100.33 o                         
   6   3   2        682.96       1126.34       107.37 o                         
  -6   4   2         29.56        385.48        95.05 o                         
  -5   4   2        446.62        346.76        31.68 o                         
  -4   4   2        120.63        390.76        28.16 o                         
  -3   4   2        240.07        264.03        14.08 o                         
  -2   4   2       1066.15       1003.13        24.64 o                         
  -1   4   2       1330.82       1492.46        17.60 o                         
   0   4   2       3348.90       3505.93        29.92 o                         
   1   4   2       1334.39       1539.98        21.12 o                         
   2   4   2       1070.97       1205.55        31.68 o                         
   3   4   2        235.78        221.78        19.36 o                         
   4   4   2        121.36        265.79        29.92 o                         
   5   4   2        441.83        508.69        33.44 o                         
   6   4   2         30.29        313.31       140.81 o                         
  -6   5   2        798.93        843.13       235.86 o                         
  -5   5   2        741.12        626.62        38.72 o                         
  -4   5   2        516.44        681.19        29.92 o                         
  -3   5   2        818.48        649.51        21.12 o                         
  -2   5   2      20323.81      19888.09       132.01 o                         
  -1   5   2       2990.18       3185.57        29.92 o                         
   0   5   2      41705.77      43055.05       179.54 o                         
   1   5   2       2989.20       3139.81        33.44 o                         
   2   5   2      20283.24      19905.70       132.01 o                         
   3   5   2        822.50        660.07        26.40 o                         
   4   5   2        515.98        549.18        28.16 o                         
   5   5   2        739.52        633.66        36.96 o                         
   6   5   2        802.77        640.71       214.74 o                         
  -6   6   2       1044.19       1932.50       262.27 o                         
  -5   6   2        576.39        591.42        45.76 o                         
  -4   6   2       5025.15       4714.99        61.61 o                         
  -3   6   2       8562.89       8198.04        79.21 o                         
  -2   6   2       5942.66       6351.78        59.85 o                         
  -1   6   2      50210.10      53231.35       255.23 o                         
   0   6   2         63.32         77.45         7.04 o                         
   1   6   2      50203.30      52882.83       255.23 o                         
   2   6   2       5939.08       6022.81        65.13 o                         
   3   6   2       8570.06       8648.64        96.81 o                         
   4   6   2       5023.39       4847.01        70.41 o                         
   5   6   2        576.67        635.42        47.52 o                         
   6   6   2       1047.03       1094.66       211.22 o                         
  -6   7   2        168.12        802.64       163.70 o                         
  -5   7   2       3733.33       3537.61       133.77 o                         
  -4   7   2        340.17        295.71        19.36 o                         
  -3   7   2       9282.27       8569.43        84.49 o                         
  -2   7   2         36.39          5.28         8.80 o                         
  -1   7   2       1777.57       1907.86        33.44 o                         
   0   7   2        136.45         93.29         8.80 o                         
   1   7   2       1782.67       1860.33        31.68 o                         
   2   7   2         35.54         19.36        10.56 o                         
   3   7   2       9313.22       9210.14        89.77 o                         
   4   7   2        344.11        285.15        24.64 o                         
   5   7   2       3737.19       3704.83       135.53 o                         
   6   7   2        167.94        130.25       124.97 o                         
  -5   8   2        211.55        524.53        58.09 o                         
  -4   8   2        183.01        320.35        24.64 o                         
  -3   8   2         25.22         44.00        15.84 o                         
  -2   8   2        444.44        556.22        21.12 o                         
  -1   8   2        711.10        807.92        24.64 o                         
   0   8   2         54.65         33.44        14.08 o                         
   1   8   2        706.25        679.43        22.88 o                         
   2   8   2        445.87        508.69        24.64 o                         
   3   8   2         23.83         10.56        15.84 o                         
   4   8   2        185.99        225.30        40.48 o                         
   5   8   2        209.92        436.52        84.49 o                         
  -5   9   2         78.35        221.78        61.61 o                         
  -4   9   2        651.49        744.56        40.48 o                         
  -3   9   2        167.40         51.05        17.60 o                         
  -2   9   2      11389.29      11904.62       116.17 o                         
  -1   9   2        157.16        110.89        10.56 o                         
   0   9   2      30312.28      31525.17       195.38 o                         
   1   9   2        156.59         40.48        15.84 o                         
   2   9   2      11406.67      11207.77        96.81 o                         
   3   9   2        169.28         56.33        15.84 o                         
   4   9   2        654.00        660.07        42.24 o                         
   5   9   2         78.43        137.29        68.65 o                         
  -5  10   2          6.38        124.97        65.13 o                         
  -4  10   2       5972.33       6186.33       139.05 o                         
  -3  10   2       1023.38       1187.95        36.96 o                         
  -2  10   2       6022.89       6277.86        72.17 o                         
  -1  10   2      10713.26      11042.31        91.53 o                         
   0  10   2         41.24        128.49        22.88 o                         
   1  10   2      10720.23      10910.30       102.09 o                         
   2  10   2       6027.43       6058.01        73.93 o                         
   3  10   2       1020.96       1043.61        38.72 o                         
   4  10   2       5979.39       6193.37       128.49 o                         
   5  10   2          6.67          0.00       112.65 o                         
  -5  11   2       1522.85       1619.19       179.54 o                         
  -4  11   2        154.00        311.55        59.85 o                         
  -3  11   2       3546.66       3629.14       110.89 o                         
  -2  11   2        651.29        672.39        24.64 o                         
  -1  11   2       1131.96       1290.04        44.00 o                         
   0  11   2        511.04        408.36        17.60 o                         
   1  11   2       1128.15       1275.95        40.48 o                         
   2  11   2        653.36        455.89        26.40 o                         
   3  11   2       3534.96       3650.26        93.29 o                         
   4  11   2        152.92        223.54        59.85 o                         
   5  11   2       1527.51       1529.42       160.18 o                         
  -4  12   2         50.40        371.40       140.81 o                         
  -3  12   2        254.49        174.26        56.33 o                         
  -2  12   2          2.74         51.05        28.16 o                         
  -1  12   2        825.82       1018.97        40.48 o                         
   0  12   2        144.37        225.30        22.88 o                         
   1  12   2        827.59        829.04        38.72 o                         
   2  12   2          2.89         33.44        24.64 o                         
   3  12   2        253.29        339.71        61.61 o                         
   4  12   2         50.93         29.92        75.69 o                         
  -4  13   2        116.99          0.00       114.41 o                         
  -3  13   2        882.37        698.79       107.37 o                         
  -2  13   2       5244.82       6251.45       293.95 o                         
  -1  13   2        462.50        466.45        33.44 o                         
   0  13   2       7418.08       7612.07       117.93 o                         
   1  13   2        465.47        311.55        35.20 o                         
   2  13   2       5250.97       5146.24       133.77 o                         
   3  13   2        883.80       1004.89        68.65 o                         
   4  13   2        118.13        248.19       107.37 o                         
  -3  14   2        124.34        452.37        84.49 o                         
  -2  14   2       3303.64       3511.21       172.50 o                         
  -1  14   2       1026.01        996.09        52.81 o                         
   0  14   2          0.13        186.58        58.09 o                         
   1  14   2       1025.09        723.43        82.73 o                         
   2  14   2       3305.35       2729.69       190.10 o                         
   3  14   2        124.69        320.35        54.57 o                         
  -3  15   2        719.74        841.37       102.09 o                         
  -2  15   2        450.40        682.95        86.25 o                         
  -1  15   2        512.59        501.65       103.85 o                         
   0  15   2       1180.76       1487.18       126.73 o                         
   1  15   2        509.67        550.94        68.65 o                         
   2  15   2        448.62        258.75        70.41 o                         
   3  15   2        720.45        654.79        86.25 o                         
  -2  16   2         41.22        283.39       144.33 o                         
  -1  16   2        492.50        698.79       123.21 o                         
   0  16   2          7.22        128.49        80.97 o                         
   1  16   2        491.33       1108.74       181.30 o                         
   2  16   2         40.76        258.75       110.89 o                         
  -1  17   2        140.92        976.72       137.29 o                         
   0  17   2       2258.14       2196.53       253.47 o                         
   1  17   2        142.59        139.05        96.81 o                         
   1   0   3          0.28          9.50         2.64 o                         
   2   0   3      19623.32      19769.45        92.08 o                         
   3   0   3         28.28          9.68         6.22 o                         
   4   0   3      18458.41      18114.64       130.18 o                         
   5   0   3         11.39         13.46        23.66 o                         
   6   0   3       4451.74       4163.49       605.41 o                         
  -6   1   3        576.44        665.35        79.21 o                         
  -5   1   3       1658.20       1520.62        44.00 o                         
  -4   1   3       3233.34       3192.61        49.29 o                         
  -3   1   3      10277.14      10505.46        84.49 o                         
  -2   1   3      11956.96      12152.81        66.89 o                         
  -1   1   3       4591.26       4540.74        28.16 o                         
   0   1   3      14510.22      13902.25        66.89 o                         
   1   1   3       4607.18       4644.59        31.68 o                         
   2   1   3      11941.25      12056.00        63.37 o                         
   3   1   3      10267.27      10399.84        73.93 o                         
   4   1   3       3231.28       3275.34        51.05 o                         
   5   1   3       1661.32       1522.38        51.05 o                         
   6   1   3        574.21        818.48       102.09 o                         
  -6   2   3         49.01        235.86        68.65 o                         
  -5   2   3       5221.92       4644.59        72.17 o                         
  -4   2   3         53.31         66.89        15.84 o                         
  -3   2   3      11919.25      12107.04       105.61 o                         
  -2   2   3        872.12        939.76        15.84 o                         
  -1   2   3       1536.37       1476.61        14.08 o                         
   0   2   3       3984.01       4132.55        33.44 o                         
   1   2   3       1531.24       1541.74        17.60 o                         
   2   2   3        872.38        962.64        17.60 o                         
   3   2   3      11923.45      11679.32        84.49 o                         
   4   2   3         54.61         15.84        12.32 o                         
   5   2   3       5216.11       5037.11        91.53 o                         
   6   2   3         49.16        438.28        98.57 o                         
  -6   3   3        174.88        647.75        91.53 o                         
  -5   3   3       5174.75       4804.76        88.01 o                         
  -4   3   3       1372.87       1275.95        31.68 o                         
  -3   3   3      12984.43      13145.55       110.89 o                         
  -2   3   3       7394.41       7284.68        54.57 o                         
  -1   3   3      25566.28      25866.72       109.13 o                         
   0   3   3       7008.61       6908.00        45.76 o                         
   1   3   3      25607.41      26188.83       128.49 o                         
   2   3   3       7414.08       7333.96        56.33 o                         
   3   3   3      12974.14      12638.62       121.45 o                         
   4   3   3       1376.87       1378.04        38.72 o                         
   5   3   3       5173.89       5040.63       100.33 o                         
   6   3   3        176.87        642.47       186.58 o                         
  -6   4   3       3242.76       3791.07       168.98 o                         
  -5   4   3        215.00         96.81        29.92 o                         
  -4   4   3      13688.29      13159.63       121.45 o                         
  -3   4   3       2635.24       2729.69        44.00 o                         
  -2   4   3      15728.89      15776.67        95.05 o                         
  -1   4   3      11561.24      11746.21        66.89 o                         
   0   4   3        129.71        149.62         5.28 o                         
   1   4   3      11559.42      11735.64        66.89 o                         
   2   4   3      15729.46      15841.79       109.13 o                         
   3   4   3       2639.27       2800.09        51.05 o                         
   4   4   3      13682.13      13877.61       116.17 o                         
   5   4   3        215.58        205.94        28.16 o                         
   6   4   3       3240.57       2972.59       278.11 o                         
  -6   5   3        849.71       1804.01       253.47 o                         
  -5   5   3        319.42        241.14        28.16 o                         
  -4   5   3       3780.36       3386.23        52.81 o                         
  -3   5   3        808.50        765.68        22.88 o                         
  -2   5   3      10314.19      10246.71        82.73 o                         
  -1   5   3       1028.49       1057.69        15.84 o                         
   0   5   3      18144.35      18418.52        82.73 o                         
   1   5   3       1015.02       1064.73        17.60 o                         
   2   5   3      10283.97      10501.94        91.53 o                         
   3   5   3        805.51        737.52        28.16 o                         
   4   5   3       3775.42       3778.75        61.61 o                         
   5   5   3        321.24        330.91        33.44 o                         
   6   5   3        850.01        980.24       117.93 o                         
  -6   6   3         84.99        350.28       176.02 o                         
  -5   6   3       2721.26       2538.00        93.29 o                         
  -4   6   3        184.25        183.06        19.36 o                         
  -3   6   3       3602.02       3535.85        56.33 o                         
  -2   6   3        707.63        635.42        21.12 o                         
  -1   6   3       3030.76       3294.70        36.96 o                         
   0   6   3       6338.49       6506.68        45.76 o                         
   1   6   3       3031.67       3204.94        35.20 o                         
   2   6   3        716.79        644.23        26.40 o                         
   3   6   3       3587.89       3674.90        58.09 o                         
   4   6   3        184.76        174.26        22.88 o                         
   5   6   3       2723.42       2566.17        82.73 o                         
   6   6   3         84.76        334.43       167.22 o                         
  -6   7   3          2.02        591.42       160.18 o                         
  -5   7   3       3785.98       4102.63       124.97 o                         
  -4   7   3         86.79         45.76        15.84 o                         
  -3   7   3      13523.92      13687.51       117.93 o                         
  -2   7   3        273.54        218.26        12.32 o                         
  -1   7   3       9635.14       9959.80        68.65 o                         
   0   7   3        423.39        378.44        15.84 o                         
   1   7   3       9641.66      10047.81        77.45 o                         
   2   7   3        278.98        212.98        19.36 o                         
   3   7   3      13518.16      13432.28       114.41 o                         
   4   7   3         88.93         59.85        24.64 o                         
   5   7   3       3777.36       3776.99       123.21 o                         
   6   7   3          2.19        429.48       205.94 o                         
  -5   8   3         34.51        183.06        52.81 o                         
  -4   8   3       6377.75       6362.34        82.73 o                         
  -3   8   3       1262.14       1242.51        33.44 o                         
  -2   8   3       4539.73       4748.44        54.57 o                         
  -1   8   3      14486.79      14741.86        98.57 o                         
   0   8   3        329.67        394.28        21.12 o                         
   1   8   3      14498.34      14928.43       110.89 o                         
   2   8   3       4535.11       4757.24        59.85 o                         
   3   8   3       1250.58       1309.40        44.00 o                         
   4   8   3       6368.14       6288.42        84.49 o                         
   5   8   3         35.28        218.26        49.29 o                         
  -5   9   3        130.26         80.97        56.33 o                         
  -4   9   3       3198.02       3465.44        73.93 o                         
  -3   9   3        124.35        121.45        15.84 o                         
  -2   9   3       7827.75       8076.58        77.45 o                         
  -1   9   3        214.85        191.86        12.32 o                         
   0   9   3       8448.66       8338.85        88.01 o                         
   1   9   3        214.46        147.86        17.60 o                         
   2   9   3       7814.99       7733.52        84.49 o                         
   3   9   3        125.22         61.61        21.12 o                         
   4   9   3       3199.31       3072.92        70.41 o                         
   5   9   3        130.48        450.61        70.41 o                         
  -5  10   3        552.03        804.40        95.05 o                         
  -4  10   3        472.02        561.50        54.57 o                         
  -3  10   3       1132.63       1268.91        38.72 o                         
  -2  10   3       4897.88       5008.94        59.85 o                         
  -1  10   3        319.02        471.73        22.88 o                         
   0  10   3       6592.23       6733.74        82.73 o                         
   1  10   3        310.14        216.50        24.64 o                         
   2  10   3       4893.35       4810.04        66.89 o                         
   3  10   3       1131.26       1128.10        36.96 o                         
   4  10   3        471.03        448.85        49.29 o                         
   5  10   3        548.53        631.90       103.85 o                         
  -5  11   3       2352.24       2502.80       165.46 o                         
  -4  11   3         24.29         42.24        73.93 o                         
  -3  11   3       5279.35       5767.58       114.41 o                         
  -2  11   3        822.84        744.56        28.16 o                         
  -1  11   3       2417.60       2478.16        47.52 o                         
   0  11   3       1995.20       2015.23        42.24 o                         
   1  11   3       2414.97       2393.67        54.57 o                         
   2  11   3        820.42        714.63        31.68 o                         
   3  11   3       5287.17       5676.05       105.61 o                         
   4  11   3         23.44        103.85       124.97 o                         
   5  11   3       2347.14       2388.39       142.57 o                         
  -4  12   3        597.98        355.56       114.41 o                         
  -3  12   3       1417.24       1381.56        93.29 o                         
  -2  12   3       1183.71       1080.57        47.52 o                         
  -1  12   3       6633.10       6614.05        98.57 o                         
   0  12   3         89.15         10.56        15.84 o                         
   1  12   3       6620.64       6719.66        86.25 o                         
   2  12   3       1183.21       1055.93        45.76 o                         
   3  12   3       1419.99       1643.83        91.53 o                         
   4  12   3        598.38        946.80        86.25 o                         
  -4  13   3       1439.21       1619.19       177.78 o                         
  -3  13   3        128.17        626.62       135.53 o                         
  -2  13   3       2757.64       2747.29       133.77 o                         
  -1  13   3        491.16        531.57        49.29 o                         
   0  13   3       2587.37       2307.42        82.73 o                         
   1  13   3        487.69        427.72        31.68 o                         
   2  13   3       2755.55       2594.33        91.53 o                         
   3  13   3        128.99        176.02        52.81 o                         
   4  13   3       1437.37       1284.76       153.14 o                         
  -3  14   3         38.32          0.00        98.57 o                         
  -2  14   3       2605.69       3081.72       128.49 o                         
  -1  14   3         78.52        107.37        42.24 o                         
   0  14   3       5190.18       4741.40       153.14 o                         
   1  14   3         78.74         17.60        52.81 o                         
   2  14   3       2602.37       2270.46       140.81 o                         
   3  14   3         36.67        274.59        66.89 o                         
  -3  15   3       1160.31       1191.47        93.29 o                         
  -2  15   3        978.04       1258.35       135.53 o                         
  -1  15   3        933.58        879.91        91.53 o                         
   0  15   3       2935.62       2970.83       109.13 o                         
   1  15   3        940.43        978.48       109.13 o                         
   2  15   3        976.86       1041.85        77.45 o                         
   3  15   3       1159.71       1300.60       102.09 o                         
  -2  16   3         17.14          0.00       123.21 o                         
  -1  16   3       2907.32       2618.97       190.10 o                         
   0  16   3         15.15         26.40       105.61 o                         
   1  16   3       2913.87       2613.69       147.86 o                         
   2  16   3         17.66        367.88       103.85 o                         
  -1  17   3        722.22        725.19       153.14 o                         
   0  17   3        539.12        197.14       181.30 o                         
   1  17   3        724.75        359.08       119.69 o                         
   0   0   4     170859.66     161202.17       892.24 o                         
   1   0   4         56.29         53.33         5.28 o                         
   2   0   4      35455.41      35953.89       219.93 o                         
   3   0   4          5.59          7.92         6.22 o                         
   4   0   4       1652.26       1730.87       118.81 o                         
   5   0   4          3.70         13.39        24.85 o                         
   6   0   4       1764.81       2293.20       413.55 o                         
  -6   1   4       1755.49       1719.52        93.29 o                         
  -5   1   4        248.20        272.83        22.88 o                         
  -4   1   4       6830.03       6607.01        68.65 o                         
  -3   1   4       1880.86       1855.05        31.68 o                         
  -2   1   4       8011.58       7696.56        47.52 o                         
  -1   1   4      18743.75      18360.43        80.97 o                         
   0   1   4        738.07        737.52        10.56 o                         
   1   1   4      18736.09      18492.27        88.01 o                         
   2   1   4       8022.38       7737.04        49.29 o                         
   3   1   4       1881.58       1858.57        31.68 o                         
   4   1   4       6845.97       6550.68        68.65 o                         
   5   1   4        249.71        255.23        33.44 o                         
   6   1   4       1759.04       2143.72       149.62 o                         
  -6   2   4        198.68        318.59        66.89 o                         
  -5   2   4         31.92        227.06        29.92 o                         
  -4   2   4        468.81        373.16        21.12 o                         
  -3   2   4        722.47        760.40        21.12 o                         
  -2   2   4        103.74        112.65         7.04 o                         
  -1   2   4       7672.36       7733.52        44.00 o                         
   0   2   4          1.90         10.56         1.76 o                         
   1   2   4       7672.18       7913.06        51.05 o                         
   2   2   4        102.32        112.65         7.04 o                         
   3   2   4        723.07        781.52        22.88 o                         
   4   2   4        464.83        389.00        21.12 o                         
   5   2   4         33.34        174.26        35.20 o                         
   6   2   4        194.86        316.83        75.69 o                         
  -6   3   4        607.96         95.05       110.89 o                         
  -5   3   4        793.48        955.60        42.24 o                         
  -4   3   4       3666.79       3484.80        49.29 o                         
  -3   3   4       5665.60       5669.01        59.85 o                         
  -2   3   4       3582.06       3456.64        35.20 o                         
  -1   3   4      35233.50      34707.22       139.05 o                         
   0   3   4        729.09        682.95        10.56 o                         
   1   3   4      35226.08      35180.71       168.98 o                         
   2   3   4       3594.96       3424.96        38.72 o                         
   3   3   4       5661.89       5630.29        61.61 o                         
   4   3   4       3663.82       3447.84        51.05 o                         
   5   3   4        795.42        813.20        45.76 o                         
   6   3   4        604.60        563.26        96.81 o                         
  -6   4   4        928.10       1640.31       161.94 o                         
  -5   4   4       2210.46       2099.72        61.61 o                         
  -4   4   4        372.98        519.25        28.16 o                         
  -3   4   4       4312.24       4266.32        51.05 o                         
  -2   4   4      42116.39      42724.13       209.46 o                         
  -1   4   4       2065.13       2013.47        21.12 o                         
   0   4   4      85623.81      87612.94       378.44 o                         
   1   4   4       2063.29       2008.19        24.64 o                         
   2   4   4      42140.35      43732.54       218.26 o                         
   3   4   4       4307.98       4245.20        51.05 o                         
   4   4   4        374.84        327.39        24.64 o                         
   5   4   4       2213.59       2087.40        54.57 o                         
   6   4   4        927.96       1092.90       116.17 o                         
  -6   5   4       1939.96       2018.75       227.06 o                         
  -5   5   4        310.90        239.38        33.44 o                         
  -4   5   4       6885.09       6453.87        68.65 o                         
  -3   5   4        147.12         93.29        14.08 o                         
  -2   5   4       8748.71       8662.72        77.45 o                         
  -1   5   4        968.19        969.68        17.60 o                         
   0   5   4       2842.14       2891.62        24.64 o                         
   1   5   4        950.57        957.36        17.60 o                         
   2   5   4       8817.81       8528.95        91.53 o                         
   3   5   4        144.20         82.73        14.08 o                         
   4   5   4       6898.83       6735.50        89.77 o                         
   5   5   4        312.30        337.95        33.44 o                         
   6   5   4       1941.67       2279.26       260.51 o                         
  -6   6   4        241.08       2374.31       825.52 o                         
  -5   6   4        111.50        170.74        36.96 o                         
  -4   6   4        307.26        302.75        19.36 o                         
  -3   6   4       1768.10       1770.56        36.96 o                         
  -2   6   4         20.20         38.72        10.56 o                         
  -1   6   4       2186.91       2310.94        28.16 o                         
   0   6   4        286.53        235.86         7.04 o                         
   1   6   4       2187.10       2317.98        29.92 o                         
   2   6   4         20.29         29.92        17.60 o                         
   3   6   4       1775.56       1821.61        44.00 o                         
   4   6   4        305.73        276.35        26.40 o                         
   5   6   4        112.99        172.50        40.48 o                         
   6   6   4        239.11        258.75       360.84 o                         
  -6   7   4        198.38        299.23       117.93 o                         
  -5   7   4        255.73        587.90        52.81 o                         
  -4   7   4        101.66         47.52        19.36 o                         
  -3   7   4       4299.09       4480.89        59.85 o                         
  -2   7   4        476.80        396.04        17.60 o                         
  -1   7   4      25929.32      25555.17       133.77 o                         
   0   7   4        841.30        841.37        19.36 o                         
   1   7   4      25905.14      26216.99       149.62 o                         
   2   7   4        474.00        447.09        21.12 o                         
   3   7   4       4300.59       4320.89        63.37 o                         
   4   7   4        100.32         63.37        24.64 o                         
   5   7   4        256.49        286.91        66.89 o                         
   6   7   4        198.31        124.97        88.01 o                         
  -5   8   4       3203.97       3384.47       135.53 o                         
  -4   8   4        394.10        315.07        31.68 o                         
  -3   8   4       9202.37       9218.94        82.73 o                         
  -2   8   4      13233.98      13617.10       107.37 o                         
  -1   8   4       1623.95       1645.59        28.16 o                         
   0   8   4      37550.80      39286.86       197.14 o                         
   1   8   4       1622.14       1619.19        31.68 o                         
   2   8   4      13230.16      13507.97       103.85 o                         
   3   8   4       9210.54       9555.13        93.29 o                         
   4   8   4        394.13        410.12        31.68 o                         
   5   8   4       3203.30       3486.56       161.94 o                         
  -5   9   4        105.95        385.48        95.05 o                         
  -4   9   4       4899.61       5155.04        95.05 o                         
  -3   9   4        468.32        396.04        24.64 o                         
  -2   9   4       5039.38       5357.46        61.61 o                         
  -1   9   4        389.43        318.59        14.08 o                         
   0   9   4        663.35        689.99        31.68 o                         
   1   9   4        387.24        251.71        24.64 o                         
   2   9   4       5026.90       5026.54        65.13 o                         
   3   9   4        469.93        339.71        22.88 o                         
   4   9   4       4911.49       4704.43        89.77 o                         
   5   9   4        107.52         96.81        70.41 o                         
  -5  10   4        146.30        158.42       121.45 o                         
  -4  10   4        241.40        278.11        38.72 o                         
  -3  10   4        114.64        142.57        22.88 o                         
  -2  10   4        932.57       1020.73        29.92 o                         
  -1  10   4        716.40        725.19        21.12 o                         
   0  10   4        698.92        545.66        38.72 o                         
   1  10   4        719.23        679.43        26.40 o                         
   2  10   4        928.06        953.84        29.92 o                         
   3  10   4        115.09        117.93        24.64 o                         
   4  10   4        238.66        299.23        42.24 o                         
   5  10   4        149.77        436.52        70.41 o                         
  -5  11   4         47.34        218.26       100.33 o                         
  -4  11   4        277.61        232.34        88.01 o                         
  -3  11   4       2520.51       2822.98        72.17 o                         
  -2  11   4        478.53        371.40        22.88 o                         
  -1  11   4      11408.21      11515.62        91.53 o                         
   0  11   4         98.75         29.92        17.60 o                         
   1  11   4      11433.88      11262.33       105.61 o                         
   2  11   4        480.55        332.67        24.64 o                         
   3  11   4       2525.24       2738.49        80.97 o                         
   4  11   4        281.06        315.07        61.61 o                         
   5  11   4         47.61        151.38        73.93 o                         
  -4  12   4         27.00         79.21       102.09 o                         
  -3  12   4       4498.21       4148.39       132.01 o                         
  -2  12   4       1799.24       1701.92        73.93 o                         
  -1  12   4       2032.70       2052.19        44.00 o                         
   0  12   4       5395.42       5412.02        95.05 o                         
   1  12   4       2039.01       1856.81        52.81 o                         
   2  12   4       1801.92       1724.80        58.09 o                         
   3  12   4       4498.12       4273.36       146.09 o                         
   4  12   4         26.46         51.05        56.33 o                         
  -4  13   4       1271.10       1321.72       112.65 o                         
  -3  13   4        281.53        200.66        80.97 o                         
  -2  13   4       1723.26       1573.42       107.37 o                         
  -1  13   4        918.45        804.40        49.29 o                         
   0  13   4       1506.54       1494.22        61.61 o                         
   1  13   4        924.51        841.37        40.48 o                         
   2  13   4       1722.23       1661.43        70.41 o                         
   3  13   4        280.23        209.46        42.24 o                         
   4  13   4       1269.79       1585.75       107.37 o                         
  -3  14   4         44.98        265.79       167.22 o                         
  -2  14   4        394.59        580.86       103.85 o                         
  -1  14   4         14.63         72.17        49.29 o                         
   0  14   4        664.30        424.20        70.41 o                         
   1  14   4         14.62         42.24        51.05 o                         
   2  14   4        395.99        552.70        68.65 o                         
   3  14   4         45.08        109.13        61.61 o                         
  -3  15   4        844.37        711.11       140.81 o                         
  -2  15   4        870.73        739.28       105.61 o                         
  -1  15   4       3279.07       3324.63       137.29 o                         
   0  15   4         66.14        124.97        73.93 o                         
   1  15   4       3273.85       2483.44       160.18 o                         
   2  15   4        873.78        637.18       105.61 o                         
   3  15   4        847.63       1024.25        98.57 o                         
  -2  16   4         37.73        156.66        61.61 o                         
  -1  16   4        380.66        934.48       149.62 o                         
   0  16   4          2.83         49.29        58.09 o                         
   1  16   4        380.21        176.02        91.53 o                         
   2  16   4         37.89       1168.58       327.39 o                         
   0  17   4        173.80        227.06       109.13 o                         
   1   0   5        205.37        187.46         6.22 o                         
   2   0   5       5065.27       4940.40        37.34 o                         
   3   0   5        129.84        104.88        14.96 o                         
   4   0   5       8285.69       8080.54        70.91 o                         
   5   0   5          4.87          9.43        23.12 o                         
   6   0   5       1246.35       1802.12       493.73 o                         
  -6   1   5        764.76        693.51        66.89 o                         
  -5   1   5        319.13        212.98        22.88 o                         
  -4   1   5       7237.25       7164.99        70.41 o                         
  -3   1   5       4139.03       4201.20        42.24 o                         
  -2   1   5      11286.37      11142.64        61.61 o                         
  -1   1   5      22185.88      21727.30        89.77 o                         
   0   1   5      13904.17      13358.35        59.85 o                         
   1   1   5      22179.33      21977.25        95.05 o                         
   2   1   5      11254.95      11250.01        63.37 o                         
   3   1   5       4145.98       4241.68        44.00 o                         
   4   1   5       7221.51       7180.83        66.89 o                         
   5   1   5        319.13        339.71        33.44 o                         
   6   1   5        763.59       1541.74       165.46 o                         
  -6   2   5         11.91         10.56        47.52 o                         
  -5   2   5      11511.65      11147.92       102.09 o                         
  -4   2   5          8.36          0.00        10.56 o                         
  -3   2   5      29349.65      29166.70       154.90 o                         
  -2   2   5       2591.68       2629.53        28.16 o                         
  -1   2   5      12896.97      13020.58        65.13 o                         
   0   2   5       3123.90       3013.08        26.40 o                         
   1   2   5      12896.79      12966.01        70.41 o                         
   2   2   5       2591.85       2710.32        29.92 o                         
   3   2   5      29342.87      29281.12       158.42 o                         
   4   2   5          8.29         24.64        10.56 o                         
   5   2   5      11512.71      11350.34       124.97 o                         
   6   2   5         11.32         17.60        47.52 o                         
  -6   3   5        237.52        373.16        61.61 o                         
  -5   3   5       1125.13        920.40        38.72 o                         
  -4   3   5       2876.46       2807.13        44.00 o                         
  -3   3   5       6236.30       6429.23        61.61 o                         
  -2   3   5       3274.34       3224.30        35.20 o                         
  -1   3   5      21242.66      21072.52        98.57 o                         
   0   3   5       4538.33       4524.89        33.44 o                         
   1   3   5      21213.88      21215.09       102.09 o                         
   2   3   5       3270.55       3315.83        35.20 o                         
   3   3   5       6248.09       6339.46        63.37 o                         
   4   3   5       2887.60       2771.93        42.24 o                         
   5   3   5       1120.54       1011.93        44.00 o                         
   6   3   5        240.50        246.43        68.65 o                         
  -6   4   5       1629.03       2249.33       154.90 o                         
  -5   4   5          6.47         19.36        24.64 o                         
  -4   4   5       3340.60       3305.27        45.76 o                         
  -3   4   5        489.17        485.81        19.36 o                         
  -2   4   5       3515.51       3606.26        44.00 o                         
  -1   4   5       1220.05       1165.06        17.60 o                         
   0   4   5        442.93        411.88         8.80 o                         
   1   4   5       1221.47       1200.27        21.12 o                         
   2   4   5       3511.13       3558.73        40.48 o                         
   3   4   5        492.78        454.13        19.36 o                         
   4   4   5       3339.64       3294.70        49.29 o                         
   5   4   5          6.23         17.60        19.36 o                         
   6   4   5       1625.85       1777.61       107.37 o                         
  -6   5   5       2376.20       3454.88       283.39 o                         
  -5   5   5        122.16         54.57        26.40 o                         
  -4   5   5       7614.22       7494.14        73.93 o                         
  -3   5   5       1272.96       1145.70        28.16 o                         
  -2   5   5      17550.06      17670.44       110.89 o                         
  -1   5   5       1660.05       1594.55        26.40 o                         
   0   5   5       4781.64       4727.31        35.20 o                         
   1   5   5       1680.06       1620.95        21.12 o                         
   2   5   5      17527.01      17642.28       124.97 o                         
   3   5   5       1276.39       1194.99        31.68 o                         
   4   5   5       7608.15       7437.81        75.69 o                         
   5   5   5        123.92         63.37        26.40 o                         
   6   5   5       2370.88       2451.75       167.22 o                         
  -6   6   5        365.39       6899.20      2052.19 o                         
  -5   6   5       5773.58       6006.96       109.13 o                         
  -4   6   5        404.30        381.96        21.12 o                         
  -3   6   5      12401.73      12584.05       114.41 o                         
  -2   6   5       5885.17       6005.20        54.57 o                         
  -1   6   5       2672.17       2729.69        35.20 o                         
   0   6   5      12764.00      12552.37        72.17 o                         
   1   6   5       2677.96       2801.85        36.96 o                         
   2   6   5       5883.20       6033.37        66.89 o                         
   3   6   5      12398.00      12737.19       107.37 o                         
   4   6   5        404.26        327.39        26.40 o                         
   5   6   5       5768.89       5790.46       132.01 o                         
   6   6   5        366.08        547.42       130.25 o                         
  -6   7   5         80.24        786.80       385.48 o                         
  -5   7   5       1122.69       1480.13        79.21 o                         
  -4   7   5        192.27        116.17        22.88 o                         
  -3   7   5       5127.39       5056.47        63.37 o                         
  -2   7   5       1199.84       1247.79        28.16 o                         
  -1   7   5      12212.12      12332.35        86.25 o                         
   0   7   5        392.39        401.32        14.08 o                         
   1   7   5      12213.16      12497.80        91.53 o                         
   2   7   5       1199.89       1200.27        29.92 o                         
   3   7   5       5102.63       4922.69        65.13 o                         
   4   7   5        193.30        133.77        26.40 o                         
   5   7   5       1122.93       1216.11        95.05 o                         
   6   7   5         80.21        459.41       119.69 o                         
  -5   8   5         52.21         24.64        88.01 o                         
  -4   8   5        986.05        892.23        31.68 o                         
  -3   8   5       1301.96       1187.95        35.20 o                         
  -2   8   5        988.13       1013.69        31.68 o                         
  -1   8   5       4076.65       3967.09        45.76 o                         
   0   8   5        428.17        359.08        17.60 o                         
   1   8   5       4078.65       4007.58        47.52 o                         
   2   8   5        977.99        927.44        26.40 o                         
   3   8   5       1297.99       1312.92        40.48 o                         
   4   8   5        978.12        906.32        36.96 o                         
   5   8   5         51.96        172.50        73.93 o                         
  -5   9   5         20.44        656.55       165.46 o                         
  -4   9   5       8586.12       8738.41       109.13 o                         
  -3   9   5        413.90        267.55        21.12 o                         
  -2   9   5       6451.03       6552.44        66.89 o                         
  -1   9   5        679.39        605.50        21.12 o                         
   0   9   5       3219.51       3301.74        63.37 o                         
   1   9   5        679.77        591.42        22.88 o                         
   2   9   5       6471.85       6406.35        68.65 o                         
   3   9   5        413.27        355.56        24.64 o                         
   4   9   5       8578.86       8564.15       109.13 o                         
   5   9   5         20.49        165.46        75.69 o                         
  -5  10   5        969.15        834.33       158.42 o                         
  -4  10   5        121.41        485.81        47.52 o                         
  -3  10   5       2813.97       2740.25        56.33 o                         
  -2  10   5       4822.79       4861.09        56.33 o                         
  -1  10   5        983.13       1075.29        29.92 o                         
   0  10   5      15625.78      15815.39       126.73 o                         
   1  10   5        984.69        974.96        35.20 o                         
   2  10   5       4824.48       4795.96        63.37 o                         
   3  10   5       2812.31       2750.81        63.37 o                         
   4  10   5        119.05        165.46        66.89 o                         
   5  10   5        967.23       1251.31       126.73 o                         
  -5  11   5        818.96       1402.69       116.17 o                         
  -4  11   5        154.47        124.97        66.89 o                         
  -3  11   5       2773.29       2643.44        61.61 o                         
  -2  11   5        294.16        292.19        19.36 o                         
  -1  11   5       4623.22       4551.30        68.65 o                         
   0  11   5         27.08          0.00        19.36 o                         
   1  11   5       4600.20       4646.35        73.93 o                         
   2  11   5        294.20        190.10        28.16 o                         
   3  11   5       2771.86       2736.73        68.65 o                         
   4  11   5        152.09        135.53        40.48 o                         
   5  11   5        815.43        728.71       142.57 o                         
  -4  12   5        238.11        253.47       107.37 o                         
  -3  12   5       1389.63       1548.78        79.21 o                         
  -2  12   5         77.63         72.17        31.68 o                         
  -1  12   5       4166.75       4063.90        72.17 o                         
   0  12   5        194.13        119.69        35.20 o                         
   1  12   5       4162.40       4254.00        72.17 o                         
   2  12   5         74.30        110.89        29.92 o                         
   3  12   5       1386.60       1212.59        91.53 o                         
   4  12   5        238.27        276.35        66.89 o                         
  -4  13   5       2262.67       2589.05       126.73 o                         
  -3  13   5        260.79        352.04        47.52 o                         
  -2  13   5       3081.74       2673.36       109.13 o                         
  -1  13   5       2395.57       2277.50        73.93 o                         
   0  13   5        359.02        322.11        42.24 o                         
   1  13   5       2390.69       2420.07        63.37 o                         
   2  13   5       3088.19       2907.46        93.29 o                         
   3  13   5        260.63        320.35        52.81 o                         
   4  13   5       2263.25       2286.30       117.93 o                         
  -3  14   5        148.90        112.65        65.13 o                         
  -2  14   5       3782.42       4121.99       144.33 o                         
  -1  14   5        128.12         40.48        54.57 o                         
   0  14   5       5626.85       4887.49       168.98 o                         
   1  14   5        128.24         72.17        31.68 o                         
   2  14   5       3782.07       3671.38       147.86 o                         
   3  14   5        148.40         80.97        82.73 o                         
  -3  15   5        665.37        223.54       181.30 o                         
  -2  15   5        138.70         66.89        93.29 o                         
  -1  15   5       1182.89       1184.42        88.01 o                         
   0  15   5        553.08        406.60        77.45 o                         
   1  15   5       1182.07       1096.42        79.21 o                         
   2  15   5        136.21        116.17        56.33 o                         
   3  15   5        663.04        894.00       102.09 o                         
  -2  16   5          5.19        135.53       154.90 o                         
  -1  16   5       1786.13       1221.39       153.14 o                         
   0  16   5         28.80        139.05        56.33 o                         
   1  16   5       1784.90       2090.92       116.17 o                         
   2  16   5          5.16          1.76        44.00 o                         
   0  17   5         94.88        204.18       105.61 o                         
   0   0   6      10609.62      10403.36        73.93 o                         
   1   0   6         71.03         76.50         7.04 o                         
   2   0   6       4397.94       4436.95        37.34 o                         
   3   0   6        408.26        377.49        16.72 o                         
   4   0   6        480.14        514.72        24.06 o                         
   5   0   6        127.76        127.44        24.42 o                         
   6   0   6         55.81        349.12       167.22 o                         
  -6   1   6        842.43        843.13        75.69 o                         
  -5   1   6       2088.43       1828.65        45.76 o                         
  -4   1   6        560.45        494.61        22.88 o                         
  -3   1   6       6374.74       6022.81        52.81 o                         
  -2   1   6      13571.62      13574.86        73.93 o                         
  -1   1   6       4527.82       4340.25        29.92 o                         
   0   1   6      39930.20      39295.66       156.66 o                         
   1   1   6       4523.85       4384.25        31.68 o                         
   2   1   6      13606.17      13613.58        73.93 o                         
   3   1   6       6367.78       5991.12        56.33 o                         
   4   1   6        563.26        491.09        22.88 o                         
   5   1   6       2071.46       2024.03        49.29 o                         
   6   1   6        841.01        950.32       109.13 o                         
  -6   2   6        444.85        170.74       114.41 o                         
  -5   2   6        327.89        420.68        35.20 o                         
  -4   2   6        304.71        170.74        14.08 o                         
  -3   2   6       7321.42       7388.53        65.13 o                         
  -2   2   6       3313.13       3282.38        31.68 o                         
  -1   2   6      59970.98      59915.80       262.27 o                         
   0   2   6        260.22        255.23         7.04 o                         
   1   2   6      59984.57      60739.39       258.75 o                         
   2   2   6       3314.96       3342.23        33.44 o                         
   3   2   6       7323.28       7289.96        59.85 o                         
   4   2   6        305.93        211.22        17.60 o                         
   5   2   6        328.00        309.79        28.16 o                         
   6   2   6        444.10        399.56        86.25 o                         
  -6   3   6        357.60        385.48        80.97 o                         
  -5   3   6       4549.05       4384.26        68.65 o                         
  -4   3   6        304.76        193.62        17.60 o                         
  -3   3   6       7345.57       7228.35        63.37 o                         
  -2   3   6       2466.18       2448.23        26.40 o                         
  -1   3   6       7213.62       7122.74        42.24 o                         
   0   3   6       9970.08       9952.76        56.33 o                         
   1   3   6       7207.24       7143.86        51.05 o                         
   2   3   6       2451.13       2457.03        29.92 o                         
   3   3   6       7359.30       7286.44        63.37 o                         
   4   3   6        300.92        220.02        17.60 o                         
   5   3   6       4553.99       4398.34        73.93 o                         
   6   3   6        359.82        427.72        58.09 o                         
  -5   4   6        538.32        457.65        31.68 o                         
  -4   4   6        355.18        339.71        21.12 o                         
  -3   4   6        884.09        816.72        22.88 o                         
  -2   4   6       4545.13       4692.11        42.24 o                         
  -1   4   6         10.85         10.56         1.76 o                         
   0   4   6       9107.51       9414.32        54.57 o                         
   1   4   6         11.64         15.84         3.52 o                         
   2   4   6       4542.68       4757.24        45.76 o                         
   3   4   6        888.34        862.49        22.88 o                         
   4   4   6        357.87        336.19        22.88 o                         
   5   4   6        537.68        487.57        35.20 o                         
   6   4   6         80.98        241.14        56.33 o                         
  -6   5   6        948.09       1203.79       161.94 o                         
  -5   5   6       1107.02        973.20        44.00 o                         
  -4   5   6        481.79        538.61        26.40 o                         
  -3   5   6       1015.71        920.40        29.92 o                         
  -2   5   6      15219.04      15319.02       107.37 o                         
  -1   5   6        585.18        529.81        14.08 o                         
   0   5   6      26997.96      26150.11       121.45 o                         
   1   5   6        579.38        543.90        14.08 o                         
   2   5   6      15218.89      15201.09       107.37 o                         
   3   5   6       1010.20        930.96        26.40 o                         
   4   5   6        480.95        464.69        24.64 o                         
   5   5   6       1105.35       1068.25        56.33 o                         
   6   5   6        949.06       1297.08       121.45 o                         
  -6   6   6        978.85       1402.69       267.55 o                         
  -5   6   6        246.23        417.16        42.24 o                         
  -4   6   6       6196.82       6137.22        73.93 o                         
  -3   6   6       6559.16       6584.13        79.21 o                         
  -2   6   6       3920.60       3970.61        45.76 o                         
  -1   6   6      41483.22      42402.02       181.30 o                         
   0   6   6         93.73         79.21         7.04 o                         
   1   6   6      41479.75      42659.01       183.06 o                         
   2   6   6       3918.68       3930.13        52.81 o                         
   3   6   6       6564.96       6698.54        66.89 o                         
   4   6   6       6194.38       6050.97        79.21 o                         
   5   6   6        246.93        332.67        51.05 o                         
   6   6   6        982.49       1147.46       133.77 o                         
  -6   7   6         77.31        260.51       176.02 o                         
  -5   7   6       2893.51       3083.48       144.33 o                         
  -4   7   6        258.22        109.13        22.88 o                         
  -3   7   6       7155.79       7043.53        72.17 o                         
  -2   7   6         16.04          0.00        12.32 o                         
  -1   7   6       5746.73       5878.47        56.33 o                         
   0   7   6        138.83        119.69         7.04 o                         
   1   7   6       5745.34       5885.51        52.81 o                         
   2   7   6         16.35          8.80        15.84 o                         
   3   7   6       7179.99       6969.61        80.97 o                         
   4   7   6        260.64        179.54        22.88 o                         
   5   7   6       2900.42       3099.32       110.89 o                         
   6   7   6         75.68        188.34       116.17 o                         
  -5   8   6        472.11        413.64        61.61 o                         
  -4   8   6        317.86        212.98        22.88 o                         
  -3   8   6        636.53        573.82        24.64 o                         
  -2   8   6       2525.41       2580.25        38.72 o                         
  -1   8   6       1278.16       1312.92        24.64 o                         
   0   8   6       2424.28       2314.46        29.92 o                         
   1   8   6       1272.50       1251.31        33.44 o                         
   2   8   6       2531.69       2548.56        42.24 o                         
   3   8   6        634.01        624.86        28.16 o                         
   4   8   6        321.72        242.90        24.64 o                         
   5   8   6        473.20        656.55        86.25 o                         
  -5   9   6         46.65        130.25        95.05 o                         
  -4   9   6        935.44       1015.45        45.76 o                         
  -3   9   6        138.86         63.37        19.36 o                         
  -2   9   6       6820.22       6446.83        61.61 o                         
  -1   9   6          2.70          0.00         7.04 o                         
   0   9   6      19144.99      18485.23       126.73 o                         
   1   9   6          2.98         12.32        12.32 o                         
   2   9   6       6825.75       6739.02        77.45 o                         
   3   9   6        142.28        121.45        19.36 o                         
   4   9   6        938.56        939.76        45.76 o                         
   5   9   6         46.75        214.74        33.44 o                         
  -5  10   6         27.33         95.05        86.25 o                         
  -4  10   6       4818.32       4940.30        98.57 o                         
  -3  10   6       1192.50       1173.86        38.72 o                         
  -2  10   6       5102.67       5199.04        63.37 o                         
  -1  10   6      11597.24      11922.22        91.53 o                         
   0  10   6        246.11        214.74        17.60 o                         
   1  10   6      11604.92      11865.90        98.57 o                         
   2  10   6       5108.84       5220.16        70.41 o                         
   3  10   6       1189.99       1096.42        42.24 o                         
   4  10   6       4822.75       5565.16       128.49 o                         
   5  10   6         27.61          0.00        66.89 o                         
  -5  11   6       1441.40       1453.73       130.25 o                         
  -4  11   6        100.45         36.96        56.33 o                         
  -3  11   6       3077.66       3185.57        72.17 o                         
  -2  11   6        895.30        769.20        36.96 o                         
  -1  11   6       2078.10       2110.28        45.76 o                         
   0  11   6        469.86        399.56        26.40 o                         
   1  11   6       2082.23       2008.19        47.52 o                         
   2  11   6        895.95        802.64        38.72 o                         
   3  11   6       3073.16       3004.27        68.65 o                         
   4  11   6        100.11        137.29        51.05 o                         
   5  11   6       1447.02       1867.37       154.90 o                         
  -4  12   6         84.94         26.40        54.57 o                         
  -3  12   6        756.85        716.39        66.89 o                         
  -2  12   6        119.83         75.69        28.16 o                         
  -1  12   6        443.40        461.17        35.20 o                         
   0  12   6       1049.19        983.76        40.48 o                         
   1  12   6        446.63        397.80        33.44 o                         
   2  12   6        120.68         98.57        24.64 o                         
   3  12   6        755.57        563.26        80.97 o                         
   4  12   6         86.08        167.22        47.52 o                         
  -4  13   6        255.26        345.00        66.89 o                         
  -3  13   6        842.87        582.62        91.53 o                         
  -2  13   6       4128.03       3729.47       116.17 o                         
  -1  13   6        351.51        309.79        51.05 o                         
   0  13   6       6138.80       6100.25       121.45 o                         
   1  13   6        353.14        256.99        42.24 o                         
   2  13   6       4129.14       4005.82        93.29 o                         
   3  13   6        843.19        654.79        58.09 o                         
   4  13   6        255.73        265.79        65.13 o                         
  -3  14   6         91.28        212.98        98.57 o                         
  -2  14   6       2202.49       2358.46       119.69 o                         
  -1  14   6        397.30        241.14        45.76 o                         
   0  14   6         83.08        102.09        52.81 o                         
   1  14   6        396.30        345.00        54.57 o                         
   2  14   6       2201.58       2374.31        96.81 o                         
   3  14   6         91.62         44.00        45.76 o                         
  -3  15   6        618.51        978.48       146.09 o                         
  -2  15   6        425.56        181.30        68.65 o                         
  -1  15   6        809.90        885.19        72.17 o                         
   0  15   6        565.56        640.71        75.69 o                         
   1  15   6        809.29        878.33        77.45 o                         
   2  15   6        428.08        327.39        66.89 o                         
   3  15   6        621.45        587.90        73.93 o                         
  -2  16   6         28.24          3.52        47.52 o                         
  -1  16   6        483.95        568.54        88.01 o                         
   0  16   6         22.26        168.98       232.34 o                         
   1  16   6        485.31        616.06        80.97 o                         
   2  16   6         27.95        198.90        49.29 o                         
   1   0   7          7.20         22.55         3.15 o                         
   2   0   7      26707.88      26321.84       112.02 o                         
   3   0   7          0.87          1.76         4.98 o                         
   4   0   7      27573.21      27587.85       397.71 o                         
   5   0   7          1.02         65.71        27.28 o                         
   6   0   7       4738.11       5071.53       233.22 o                         
  -6   1   7        354.35        610.78        65.13 o                         
  -5   1   7       1908.74       1708.96        44.00 o                         
  -4   1   7       1452.47       1365.72        29.92 o                         
  -3   1   7       6446.67       6316.58        51.05 o                         
  -2   1   7      12737.54      12680.86        68.65 o                         
  -1   1   7       8114.24       8270.20        45.76 o                         
   0   1   7      33673.87      32956.02       117.93 o                         
   1   1   7       8143.63       8268.44        49.29 o                         
   2   1   7      12721.25      12798.79        70.41 o                         
   3   1   7       6442.93       6369.39        54.57 o                         
   4   1   7       1453.08       1432.61        31.68 o                         
   5   1   7       1936.29       1842.73        42.24 o                         
   6   1   7        350.98        410.12        61.61 o                         
  -6   2   7         55.47        163.70        54.57 o                         
  -5   2   7       1652.10       1490.70        44.00 o                         
  -4   2   7         70.96         26.40        10.56 o                         
  -3   2   7       3056.32       2939.15        35.20 o                         
  -2   2   7        806.04        811.44        14.08 o                         
  -1   2   7        130.10        112.65         5.28 o                         
   0   2   7       4382.35       4378.97        29.92 o                         
   1   2   7        124.21        105.61         7.04 o                         
   2   2   7        804.82        827.28        17.60 o                         
   3   2   7       3058.68       2990.19        38.72 o                         
   4   2   7         71.27         45.76        12.32 o                         
   5   2   7       1645.86       1619.19        40.48 o                         
   6   2   7         56.58        183.06        54.57 o                         
  -6   3   7        103.30        360.84        73.93 o                         
  -5   3   7       4571.33       4371.93        72.17 o                         
  -4   3   7        410.33        285.15        19.36 o                         
  -3   3   7      10565.25       8932.03        70.41 o                         
  -2   3   7       4666.32       4692.11        38.72 o                         
  -1   3   7       4229.71       4148.39        31.68 o                         
   0   3   7       8441.54       8227.96        47.52 o                         
   1   3   7       4231.78       4192.40        36.96 o                         
   2   3   7       4676.18       4778.36        42.24 o                         
   3   3   7      10514.85      10380.48        75.69 o                         
   4   3   7        409.65        385.48        21.12 o                         
   5   3   7       4574.14       4317.37        68.65 o                         
   6   3   7        103.52         98.57        56.33 o                         
  -6   4   7       3491.16       4663.95       272.83 o                         
  -5   4   7         43.67         22.88        22.88 o                         
  -4   4   7      14452.72      14439.10       103.85 o                         
  -3   4   7       1433.46       1464.29        33.44 o                         
  -2   4   7      21238.98      21514.32       107.37 o                         
  -1   4   7       4344.92       4201.20        31.68 o                         
   0   4   7        186.97        191.86         7.04 o                         
   1   4   7       4344.51       4185.35        35.20 o                         
   2   4   7      21238.25      22022.84       116.17 o                         
   3   4   7       1431.03       1510.06        29.92 o                         
   4   4   7      14448.64      14337.01       105.61 o                         
   5   4   7         43.84         15.84        19.36 o                         
   6   4   7       3492.70       3219.02       144.33 o                         
  -6   5   7        582.03       1645.59       193.62 o                         
  -5   5   7        591.82        557.98        44.00 o                         
  -4   5   7       1803.03       1700.16        36.96 o                         
  -3   5   7       2540.09       2420.07        47.52 o                         
  -2   5   7      11720.42      11578.99        82.73 o                         
  -1   5   7       1486.05       1522.38        22.88 o                         
   0   5   7      21761.09      21729.06       107.37 o                         
   1   5   7       1485.07       1538.22        21.12 o                         
   2   5   7      11705.11      11839.50        82.73 o                         
   3   5   7       2556.75       2481.68        38.72 o                         
   4   5   7       1794.79       1851.53        40.48 o                         
   5   5   7        593.05        565.02        47.52 o                         
   6   5   7        580.21        638.95        73.93 o                         
  -6   6   7         40.69         15.84        95.05 o                         
  -5   6   7       1011.84       1017.21        63.37 o                         
  -4   6   7        526.14        496.37        31.68 o                         
  -3   6   7        652.64        572.06        24.64 o                         
  -2   6   7       2201.82       2203.57        31.68 o                         
  -1   6   7       1559.82       1568.14        26.40 o                         
   0   6   7       5151.35       5443.71        45.76 o                         
   1   6   7       1563.54       1608.63        26.40 o                         
   2   6   7       2196.03       2189.49        36.96 o                         
   3   6   7        640.97        607.26        24.64 o                         
   4   6   7        521.81        582.62        29.92 o                         
   5   6   7       1013.83       1084.09        72.17 o                         
   6   6   7         40.80        292.19        58.09 o                         
  -5   7   7       4189.14       4393.06       140.81 o                         
  -4   7   7         45.46         58.09        24.64 o                         
  -3   7   7      11207.05      10802.93        89.77 o                         
  -2   7   7         41.73         10.56         8.80 o                         
  -1   7   7       5577.73       5628.53        52.81 o                         
   0   7   7         22.25         22.88         5.28 o                         
   1   7   7       5592.26       5639.09        51.05 o                         
   2   7   7         43.59         21.12        10.56 o                         
   3   7   7      11219.22      10869.81        95.05 o                         
   4   7   7         47.16         22.88        15.84 o                         
   5   7   7       4178.15       4106.15       140.81 o                         
  -5   8   7         11.41        137.29        52.81 o                         
  -4   8   7       5422.92       5130.40        91.53 o                         
  -3   8   7       1384.38       1413.25        33.44 o                         
  -2   8   7       3843.07       3727.71        49.29 o                         
  -1   8   7      12535.28      12816.40        96.81 o                         
   0   8   7        269.73        244.66        10.56 o                         
   1   8   7      12545.67      12730.15        88.01 o                         
   2   8   7       3848.40       3808.68        52.81 o                         
   3   8   7       1384.28       1501.26        36.96 o                         
   4   8   7       5423.27       5494.75        82.73 o                         
   5   8   7         11.28         58.09        36.96 o                         
  -5   9   7         41.16        140.81        72.17 o                         
  -4   9   7       1196.25       1209.07        49.29 o                         
  -3   9   7         90.18         40.48        19.36 o                         
  -2   9   7       4706.88       4795.96        63.37 o                         
  -1   9   7         43.37         40.48         8.80 o                         
   0   9   7       8173.76       8071.30        70.41 o                         
   1   9   7         43.22         38.72        12.32 o                         
   2   9   7       4689.10       4602.34        59.85 o                         
   3   9   7         90.17         88.01        19.36 o                         
   4   9   7       1195.74       1279.47        51.05 o                         
   5   9   7         40.69        109.13        51.05 o                         
  -5  10   7        172.45        299.23       117.93 o                         
  -4  10   7        313.96        308.03        35.20 o                         
  -3  10   7        598.12        512.21        33.44 o                         
  -2  10   7       2326.26       2391.91        44.00 o                         
  -1  10   7        315.85        260.51        17.60 o                         
   0  10   7       2424.08       2217.65        36.96 o                         
   1  10   7        308.93        239.38        26.40 o                         
   2  10   7       2322.80       2316.22        47.52 o                         
   3  10   7        598.70        601.98        33.44 o                         
   4  10   7        314.75        329.15        54.57 o                         
   5  10   7        170.62         95.05        75.69 o                         
  -4  11   7         19.04        114.41        63.37 o                         
  -3  11   7       5971.02       5517.63       107.37 o                         
  -2  11   7        788.20        668.87        35.20 o                         
  -1  11   7       1863.10       1754.72        44.00 o                         
   0  11   7       1658.50       1518.86        40.48 o                         
   1  11   7       1862.76       1994.11        49.29 o                         
   2  11   7        785.64        730.47        38.72 o                         
   3  11   7       5975.80       5926.00        95.05 o                         
   4  11   7         18.69         26.40        33.44 o                         
  -4  12   7        570.46        484.05        58.09 o                         
  -3  12   7       1845.48       1809.29        84.49 o                         
  -2  12   7        943.58        765.68        42.24 o                         
  -1  12   7       9074.41       9227.74       116.17 o                         
   0  12   7         66.33         93.29        24.64 o                         
   1  12   7       9071.07       9053.48       119.69 o                         
   2  12   7        942.59        885.19        40.48 o                         
   3  12   7       1848.09       2110.28        95.05 o                         
   4  12   7        568.39        674.15        80.97 o                         
  -4  13   7        269.75        318.59        75.69 o                         
  -3  13   7        129.27         24.64        59.85 o                         
  -2  13   7       1647.63       1520.62        75.69 o                         
  -1  13   7        163.45         59.85        38.72 o                         
   0  13   7       2190.76       1976.51        86.25 o                         
   1  13   7        161.96        144.33        29.92 o                         
   2  13   7       1642.62       1659.67        65.13 o                         
   3  13   7        128.92        197.14        35.20 o                         
   4  13   7        269.12        212.98        58.09 o                         
  -3  14   7         47.50         52.81        73.93 o                         
  -2  14   7        957.49       1161.54        89.77 o                         
  -1  14   7         16.26         51.05        49.29 o                         
   0  14   7       1638.90       1663.19       105.61 o                         
   1  14   7         16.32        195.38        35.20 o                         
   2  14   7        956.94       1101.70        66.89 o                         
   3  14   7         46.13          1.76        58.09 o                         
  -2  15   7        802.56        403.08        77.45 o                         
  -1  15   7        657.74        343.24        79.21 o                         
   0  15   7       1863.18       2036.35       114.41 o                         
   1  15   7        661.05        704.07        70.41 o                         
   2  15   7        799.97        672.39        82.73 o                         
  -1  16   7       4116.30       4294.49       181.30 o                         
   0  16   7          1.03         10.56        58.09 o                         
   1  16   7       4117.02       4399.92       156.66 o                         
   0   0   8      54082.45      52259.73       269.31 o                         
   1   0   8        248.53        267.80         9.68 o                         
   2   0   8      24592.22      24295.58       137.29 o                         
   3   0   8          7.41          4.27         4.22 o                         
   4   0   8        755.74        775.50        28.16 o                         
   5   0   8         57.65         72.24        35.20 o                         
   6   0   8       1985.18       2065.91       126.06 o                         
  -6   1   8       2024.12       2207.09       128.49 o                         
  -5   1   8        359.29        336.19        33.44 o                         
  -4   1   8       4830.88       4595.30        52.81 o                         
  -3   1   8       1018.04        901.04        19.36 o                         
  -2   1   8       7880.06       7654.32        51.05 o                         
  -1   1   8      16106.24      16343.44        73.93 o                         
   0   1   8       9641.69       9526.97        47.52 o                         
   1   1   8      16060.46      16382.17        73.93 o                         
   2   1   8       7887.32       7703.60        52.81 o                         
   3   1   8       1018.58        938.00        21.12 o                         
   4   1   8       4844.40       4718.51        56.33 o                         
   5   1   8        351.85        295.71        24.64 o                         
   6   1   8       2030.18       1893.78        96.81 o                         
  -6   2   8         92.12        274.59        79.21 o                         
  -5   2   8         77.09        133.77        28.16 o                         
  -4   2   8        928.99        830.80        28.16 o                         
  -3   2   8       2685.13       2608.41        33.44 o                         
  -2   2   8        344.14        311.55        10.56 o                         
  -1   2   8      11617.42      11668.76        59.85 o                         
   0   2   8         17.93         35.20         3.52 o                         
   1   2   8      11612.76      11825.42        63.37 o                         
   2   2   8        344.50        337.95        14.08 o                         
   3   2   8       2689.07       2720.89        36.96 o                         
   4   2   8        936.01        930.96        28.16 o                         
   5   2   8         80.41        109.13        17.60 o                         
   6   2   8         92.13        249.95        52.81 o                         
  -6   3   8        635.27        496.37       109.13 o                         
  -5   3   8        736.33        802.64        40.48 o                         
  -4   3   8       2360.75       2196.53        42.24 o                         
  -3   3   8       5145.90       5091.67        45.76 o                         
  -2   3   8       2417.24       2300.38        24.64 o                         
  -1   3   8      16116.69      15780.19        79.21 o                         
   0   3   8        719.51        660.07        12.32 o                         
   1   3   8      16134.68      15773.14        82.73 o                         
   2   3   8       2406.15       2356.70        29.92 o                         
   3   3   8       5179.48       5172.64        52.81 o                         
   4   3   8       2345.93       2279.26        40.48 o                         
   5   3   8        726.93        749.84        36.96 o                         
   6   3   8        630.52        726.95        86.25 o                         
  -6   4   8        576.20       1562.86       195.38 o                         
  -5   4   8       1355.09       1070.01        54.57 o                         
  -4   4   8         95.75        158.42        19.36 o                         
  -3   4   8       1565.51       1487.18        28.16 o                         
  -2   4   8      19280.38      19389.96       102.09 o                         
  -1   4   8       2161.46       2332.06        24.64 o                         
   0   4   8      55134.90      56019.12       232.34 o                         
   1   4   8       2168.53       2305.66        24.64 o                         
   2   4   8      19281.30      19717.35       112.65 o                         
   3   4   8       1563.40       1488.94        29.92 o                         
   4   4   8         95.72        109.13        14.08 o                         
   5   4   8       1356.31       1291.80        51.05 o                         
   6   4   8        578.10        804.40        77.45 o                         
  -6   5   8       1510.73       1895.54       147.86 o                         
  -5   5   8        290.00        306.27        38.72 o                         
  -4   5   8       5878.67       5772.86        72.17 o                         
  -3   5   8        574.36        448.85        21.12 o                         
  -2   5   8       8398.14       8271.96        66.89 o                         
  -1   5   8       1075.70       1054.17        17.60 o                         
   0   5   8      13255.96      13335.47        75.69 o                         
   1   5   8       1078.42       1015.45        17.60 o                         
   2   5   8       8397.62       8393.42        65.13 o                         
   3   5   8        570.57        521.01        21.12 o                         
   4   5   8       5884.00       5786.94        72.17 o                         
   5   5   8        289.76        332.67        38.72 o                         
   6   5   8       1515.18       1515.34       116.17 o                         
  -6   6   8        403.43        572.06        95.05 o                         
  -5   6   8        100.71        160.18        31.68 o                         
  -4   6   8       1300.67       1154.50        38.72 o                         
  -3   6   8       1838.60       1826.89        38.72 o                         
  -2   6   8       1871.78       1786.41        31.68 o                         
  -1   6   8       6322.95       6432.75        54.57 o                         
   0   6   8         55.28         29.92         5.28 o                         
   1   6   8       6322.45       6399.31        51.05 o                         
   2   6   8       1874.26       1782.89        31.68 o                         
   3   6   8       1841.14       1853.29        38.72 o                         
   4   6   8       1304.44       1342.84        36.96 o                         
   5   6   8        102.59        343.24        49.29 o                         
   6   6   8        403.99        477.01        54.57 o                         
  -5   7   8        484.62        788.56        89.77 o                         
  -4   7   8        118.17        124.97        22.88 o                         
  -3   7   8       2611.12       2724.41        44.00 o                         
  -2   7   8        147.23        107.37        14.08 o                         
  -1   7   8      16749.97      16480.74       102.09 o                         
   0   7   8         47.58         31.68         5.28 o                         
   1   7   8      16754.52      16732.27       105.61 o                         
   2   7   8        144.41         96.81        12.32 o                         
   3   7   8       2609.79       2692.72        44.00 o                         
   4   7   8        116.89         89.77        17.60 o                         
   5   7   8        486.48        526.29        45.76 o                         
  -5   8   8       2134.76       1918.42        95.05 o                         
  -4   8   8        320.21        355.56        29.92 o                         
  -3   8   8       6686.30       6629.89        70.41 o                         
  -2   8   8       7530.96       7402.61        75.69 o                         
  -1   8   8        697.48        679.43        21.12 o                         
   0   8   8      18056.37      18486.99       117.93 o                         
   1   8   8        692.76        640.71        15.84 o                         
   2   8   8       7532.57       7515.26        72.17 o                         
   3   8   8       6686.33       6739.02        75.69 o                         
   4   8   8        319.65        329.15        26.40 o                         
   5   8   8       2136.40       2184.21        93.29 o                         
  -5   9   8         35.69         47.52        52.81 o                         
  -4   9   8       2728.93       2363.74        72.17 o                         
  -3   9   8        256.71        149.62        22.88 o                         
  -2   9   8       4541.44       4568.90        58.09 o                         
  -1   9   8         96.21         33.44        12.32 o                         
   0   9   8       3846.70       3634.42        49.29 o                         
   1   9   8         95.53         51.05        10.56 o                         
   2   9   8       4538.02       4472.09        58.09 o                         
   3   9   8        256.95        184.82        19.36 o                         
   4   9   8       2738.11       2854.66        80.97 o                         
   5   9   8         35.55         10.56        31.68 o                         
  -5  10   8         44.37        313.31        91.53 o                         
  -4  10   8        860.97       1001.37        59.85 o                         
  -3  10   8        390.11        425.96        26.40 o                         
  -2  10   8       1030.82       1115.78        31.68 o                         
  -1  10   8       1930.31       1925.46        36.96 o                         
   0  10   8        466.73        346.76        24.64 o                         
   1  10   8       1932.74       1907.86        40.48 o                         
   2  10   8       1030.18        987.28        31.68 o                         
   3  10   8        391.29        438.28        33.44 o                         
   4  10   8        857.73        996.09        65.13 o                         
   5  10   8         45.91        170.74        42.24 o                         
  -4  11   8        205.22        311.55        42.24 o                         
  -3  11   8       2331.54       2333.82        70.41 o                         
  -2  11   8        402.87        269.31        26.40 o                         
  -1  11   8       8293.49       8280.76        91.53 o                         
   0  11   8         33.51         54.57        19.36 o                         
   1  11   8       8293.61       8180.44        89.77 o                         
   2  11   8        403.11        336.19        29.92 o                         
   3  11   8       2329.19       2339.10        70.41 o                         
   4  11   8        208.07        137.29        36.96 o                         
  -4  12   8          1.45        107.37        73.93 o                         
  -3  12   8       3196.56       3333.43       107.37 o                         
  -2  12   8       1026.03        916.88        47.52 o                         
  -1  12   8       1648.28       1545.26        61.61 o                         
   0  12   8       2349.41       2094.44        66.89 o                         
   1  12   8       1649.99       1666.71        49.29 o                         
   2  12   8       1026.97       1015.45        42.24 o                         
   3  12   8       3195.08       3395.03       112.65 o                         
   4  12   8          1.29         26.40        33.44 o                         
  -4  13   8        717.80        547.42        95.05 o                         
  -3  13   8        526.70        415.40        77.45 o                         
  -2  13   8       1268.51       1224.91        79.21 o                         
  -1  13   8        677.81        510.45        47.52 o                         
   0  13   8       1355.83       1290.04        61.61 o                         
   1  13   8        681.30        605.50        52.81 o                         
   2  13   8       1274.84       1281.23        70.41 o                         
   3  13   8        527.71        457.65        49.29 o                         
   4  13   8        718.87        700.55        75.69 o                         
  -3  14   8         36.43        126.73        68.65 o                         
  -2  14   8        447.46        457.65        68.65 o                         
  -1  14   8        113.53        204.18        65.13 o                         
   0  14   8        389.73        313.31        72.17 o                         
   1  14   8        113.65        102.09        33.44 o                         
   2  14   8        449.70        473.49        70.41 o                         
   3  14   8         36.56        168.98        68.65 o                         
  -2  15   8        442.56        320.35        77.45 o                         
  -1  15   8       2579.31       2346.14       130.25 o                         
   0  15   8         12.58         82.73        40.48 o                         
   1  15   8       2577.07       2490.48        98.57 o                         
   2  15   8        442.55        309.79        86.25 o                         
  -1  16   8        510.47        535.09        91.53 o                         
   0  16   8          1.00         51.05        56.33 o                         
   1  16   8        510.54        522.77        88.01 o                         
   1   0   9        126.51        149.62         7.47 o                         
   2   0   9        393.40        524.26        14.27 o                         
   3   0   9        122.06        120.95        11.00 o                         
   4   0   9       2058.78       2066.21        36.32 o                         
   5   0   9          0.36         44.31        15.58 o                         
   6   0   9        123.28        154.30        42.81 o                         
  -6   1   9       1016.12       1179.14        89.77 o                         
  -5   1   9         11.91         56.33        21.12 o                         
  -4   1   9       6832.65       6596.45        61.61 o                         
  -3   1   9       1998.10       1978.27        29.92 o                         
  -2   1   9       6804.48       6735.50        47.52 o                         
  -1   1   9      13626.70      13766.72        70.41 o                         
   0   1   9       1417.10       1503.02        17.60 o                         
   1   1   9      13668.19      13801.92        68.65 o                         
   2   1   9       6802.25       6719.66        49.29 o                         
   3   1   9       2010.68       1999.39        33.44 o                         
   4   1   9       6803.42       6742.54        68.65 o                         
   5   1   9         11.32         35.20        14.08 o                         
   6   1   9       1008.47       1291.80        75.69 o                         
  -6   2   9         21.64        151.38        82.73 o                         
  -5   2   9       9741.60       9437.20       128.49 o                         
  -4   2   9          7.15          5.28         8.80 o                         
  -3   2   9      25872.88      25491.98       128.49 o                         
  -2   2   9        889.09        918.64        15.84 o                         
  -1   2   9       7296.19       7203.71        45.76 o                         
   0   2   9       1373.03       1260.11        15.84 o                         
   1   2   9       7293.95       7219.55        45.76 o                         
   2   2   9        886.96        930.96        19.36 o                         
   3   2   9      25868.80      25822.71       135.53 o                         
   4   2   9          7.59          7.04        10.56 o                         
   5   2   9       9751.66       9493.53       102.09 o                         
   6   2   9         21.44        353.80        52.81 o                         
  -6   3   9        399.70        234.10        88.01 o                         
  -5   3   9        658.30        580.86        47.52 o                         
  -4   3   9       2326.85       2194.77        44.00 o                         
  -3   3   9       4772.34       4600.58        44.00 o                         
  -2   3   9       3857.21       3886.12        38.72 o                         
  -1   3   9      19291.12      19057.29        91.53 o                         
   0   3   9       4314.94       4688.59        35.20 o                         
   1   3   9      19279.76      19254.43        95.05 o                         
   2   3   9       3869.81       3974.13        44.00 o                         
   3   3   9       4765.29       4769.56        52.81 o                         
   4   3   9       2346.17       2259.89        42.24 o                         
   5   3   9        656.59        524.53        36.96 o                         
   6   3   9        403.35        420.68        58.09 o                         
  -6   4   9        589.61        855.45       114.41 o                         
  -5   4   9         39.84         61.61        28.16 o                         
  -4   4   9        126.39        103.85        14.08 o                         
  -3   4   9        793.36        732.23        19.36 o                         
  -2   4   9       1246.91       1198.51        19.36 o                         
  -1   4   9       4160.09       4459.77        35.20 o                         
   0   4   9        413.90        399.56        12.32 o                         
   1   4   9       4152.58       4401.68        38.72 o                         
   2   4   9       1247.36       1187.95        26.40 o                         
   3   4   9        789.01        811.44        22.88 o                         
   4   4   9        122.51        117.93        15.84 o                         
   5   4   9         39.41         61.61        21.12 o                         
   6   4   9        589.43        582.62        70.41 o                         
  -6   5   9       1825.47       1856.81       121.45 o                         
  -5   5   9         15.29         59.85        28.16 o                         
  -4   5   9       7869.00       7529.34        96.81 o                         
  -3   5   9        674.16        647.75        19.36 o                         
  -2   5   9       9084.96       9020.04        63.37 o                         
  -1   5   9       1675.43       1599.83        19.36 o                         
   0   5   9        190.78        154.90         8.80 o                         
   1   5   9       1670.42       1555.82        21.12 o                         
   2   5   9       9075.38       9173.18        75.69 o                         
   3   5   9        672.69        679.43        22.88 o                         
   4   5   9       7876.41       7633.19        84.49 o                         
   5   5   9         15.86         61.61        29.92 o                         
   6   5   9       1816.47       1914.90        89.77 o                         
  -5   6   9       5217.78       5244.81       146.09 o                         
  -4   6   9        193.23        132.01        21.12 o                         
  -3   6   9      11207.98      10970.14        79.21 o                         
  -2   6   9       4730.64       4852.29        45.76 o                         
  -1   6   9       5171.06       5241.29        44.00 o                         
   0   6   9      11188.26      11218.33        80.97 o                         
   1   6   9       5172.34       5218.40        49.29 o                         
   2   6   9       4736.16       5003.66        52.81 o                         
   3   6   9      11211.72      11250.01        91.53 o                         
   4   6   9        193.25        154.90        17.60 o                         
   5   6   9       5213.38       5213.12       128.49 o                         
  -5   7   9        174.62        260.51        44.00 o                         
  -4   7   9        216.19        191.86        19.36 o                         
  -3   7   9       3018.62       2925.07        47.52 o                         
  -2   7   9       1038.24        989.04        24.64 o                         
  -1   7   9      12430.38      12527.73        84.49 o                         
   0   7   9        168.11        146.09        10.56 o                         
   1   7   9      12414.32      12529.49        82.73 o                         
   2   7   9       1046.04       1031.29        24.64 o                         
   3   7   9       3005.84       2970.83        45.76 o                         
   4   7   9        216.53        181.30        19.36 o                         
   5   7   9        174.34        253.47        31.68 o                         
  -5   8   9         52.01        424.20        96.81 o                         
  -4   8   9        526.98        390.76        35.20 o                         
  -3   8   9        920.14        832.56        28.16 o                         
  -2   8   9        289.39        271.07        21.12 o                         
  -1   8   9       2250.96       2108.52        35.20 o                         
   0   8   9        240.63        223.54        14.08 o                         
   1   8   9       2246.03       2268.70        31.68 o                         
   2   8   9        285.40        227.06        17.60 o                         
   3   8   9        916.45        996.09        28.16 o                         
   4   8   9        527.45        487.57        36.96 o                         
   5   8   9         51.97         15.84        28.16 o                         
  -5   9   9         78.40         28.16        51.05 o                         
  -4   9   9       6163.08       6237.37       109.13 o                         
  -3   9   9          2.19         14.08        19.36 o                         
  -2   9   9       5575.05       5315.21        70.41 o                         
  -1   9   9         60.52         45.76        12.32 o                         
   0   9   9       1314.59       1267.15        28.16 o                         
   1   9   9         60.57         26.40         8.80 o                         
   2   9   9       5590.42       5322.25        63.37 o                         
   3   9   9          2.22         29.92        17.60 o                         
   4   9   9       6148.30       6334.18       139.05 o                         
   5   9   9         77.89        126.73        42.24 o                         
  -5  10   9       1158.16       1710.72       151.38 o                         
  -4  10   9        164.61        163.70        31.68 o                         
  -3  10   9       3444.90       3409.12        70.41 o                         
  -2  10   9       6603.05       6816.47        84.49 o                         
  -1  10   9        631.38        528.05        29.92 o                         
   0  10   9      13936.06      13993.78       116.17 o                         
   1  10   9        633.71        603.74        26.40 o                         
   2  10   9       6604.97       6856.96        80.97 o                         
   3  10   9       3440.17       3271.82        65.13 o                         
   4  10   9        164.41        179.54        40.48 o                         
   5  10   9       1160.17       1124.58       119.69 o                         
  -4  11   9        122.44         96.81        31.68 o                         
  -3  11   9        848.51        860.73        58.09 o                         
  -2  11   9         60.28         12.32        19.36 o                         
  -1  11   9       3969.35       3833.32        73.93 o                         
   0  11   9          4.39         10.56        17.60 o                         
   1  11   9       3967.38       4188.88        65.13 o                         
   2  11   9         60.62         17.60        19.36 o                         
   3  11   9        851.08        793.84        54.57 o                         
   4  11   9        120.56         89.77        36.96 o                         
  -4  12   9        146.51        158.42        59.85 o                         
  -3  12   9        613.01        617.82        56.33 o                         
  -2  12   9         79.91        112.65        31.68 o                         
  -1  12   9        656.25        619.58        47.52 o                         
   0  12   9         58.67         38.72        24.64 o                         
   1  12   9        658.40        628.38        42.24 o                         
   2  12   9         79.45         29.92        29.92 o                         
   3  12   9        611.00        635.42        51.05 o                         
   4  12   9        147.07        151.38        49.29 o                         
  -3  13   9        229.27        218.26        59.85 o                         
  -2  13   9       2321.02       2120.84       133.77 o                         
  -1  13   9       1120.19        922.16        68.65 o                         
   0  13   9        164.24         84.49        28.16 o                         
   1  13   9       1117.57        980.24        59.85 o                         
   2  13   9       2315.94       2631.29       107.37 o                         
   3  13   9        228.18        144.33        38.72 o                         
  -3  14   9        223.12        408.36        88.01 o                         
  -2  14   9       3437.46       3476.00       144.33 o                         
  -1  14   9        116.70        128.49        61.61 o                         
   0  14   9       7734.14       7939.29       183.06 o                         
   1  14   9        115.48         95.05        38.72 o                         
   2  14   9       3437.02       3509.45       139.05 o                         
   3  14   9        222.64        195.38        51.05 o                         
  -2  15   9         80.89        205.94        77.45 o                         
  -1  15   9        888.66        809.68       114.41 o                         
   0  15   9         71.63         35.20        56.33 o                         
   1  15   9        887.74        834.33        75.69 o                         
   2  15   9         80.07         61.61        40.48 o                         
  -1  16   9        475.57        445.33        91.53 o                         
   0  16   9          7.29        320.35       105.61 o                         
   1  16   9        474.80        464.69       102.09 o                         
   0   0  10      23133.26      22922.29       135.53 o                         
   1   0  10        131.63        144.37         9.68 o                         
   2   0  10      10455.76      10658.01       274.59 o                         
   3   0  10        284.24        268.02        15.52 o                         
   4   0  10        492.09        492.96        58.97 o                         
   5   0  10         67.00         72.17        29.04 o                         
   6   0  10         81.60        178.33        39.68 o                         
  -6   1  10        464.33       1018.97       156.66 o                         
  -5   1  10       1869.18       1781.13        61.61 o                         
  -4   1  10        910.83        866.01        24.64 o                         
  -3   1  10       4487.62       4329.69        45.76 o                         
  -2   1  10       5488.85       5440.19        45.76 o                         
  -1   1  10       3911.33       3725.95        31.68 o                         
   0   1  10      12834.32      12631.58        63.37 o                         
   1   1  10       3892.74       3769.95        33.44 o                         
   2   1  10       5501.47       5598.60        49.29 o                         
   3   1  10       4478.62       4349.05        49.29 o                         
   4   1  10        914.48        897.52        28.16 o                         
   5   1  10       1854.97       1870.90        49.29 o                         
   6   1  10        465.58        482.29        47.52 o                         
  -6   2  10        416.76        350.28       102.09 o                         
  -5   2  10        318.15        383.72        38.72 o                         
  -4   2  10         38.06         21.12        10.56 o                         
  -3   2  10       5438.39       5378.58        52.81 o                         
  -2   2  10       1129.34       1163.30        21.12 o                         
  -1   2  10      36505.61      36189.11       140.81 o                         
   0   2  10        185.74        237.62         8.80 o                         
   1   2  10      36503.41      36544.67       153.14 o                         
   2   2  10       1131.47       1149.22        22.88 o                         
   3   2  10       5439.22       5470.11        54.57 o                         
   4   2  10         41.55         29.92        10.56 o                         
   5   2  10        319.62        264.03        24.64 o                         
   6   2  10        415.65        477.01        59.85 o                         
  -6   3  10        365.77        515.73        82.73 o                         
  -5   3  10       3544.72       3444.32        82.73 o                         
  -4   3  10        507.00        362.60        19.36 o                         
  -3   3  10       5957.64       5769.34        52.81 o                         
  -2   3  10       1424.60       1328.76        24.64 o                         
  -1   3  10      12123.11      12212.65        73.93 o                         
   0   3  10       7225.70       7462.46        49.29 o                         
   1   3  10      12115.92      12312.98        75.69 o                         
   2   3  10       1422.54       1378.04        26.40 o                         
   3   3  10       5976.74       5783.42        54.57 o                         
   4   3  10        501.93        418.92        22.88 o                         
   5   3  10       3543.89       3275.34        75.69 o                         
   6   3  10        363.65        425.96        54.57 o                         
  -6   4  10        305.40        556.22        73.93 o                         
  -5   4  10        669.56        651.27        49.29 o                         
  -4   4  10        585.59        538.61        29.92 o                         
  -3   4  10       1548.24       1432.61        31.68 o                         
  -2   4  10       6753.01       6740.78        52.81 o                         
  -1   4  10        529.85        503.41        14.08 o                         
   0   4  10      10527.96      10693.79        66.89 o                         
   1   4  10        530.76        531.57        14.08 o                         
   2   4  10       6754.32       6744.30        56.33 o                         
   3   4  10       1553.35       1504.78        29.92 o                         
   4   4  10        588.76        531.57        28.16 o                         
   5   4  10        669.43        637.18        52.81 o                         
   6   4  10        306.60        447.09        61.61 o                         
  -5   5  10        598.34        725.19        54.57 o                         
  -4   5  10       1058.71        978.48        36.96 o                         
  -3   5  10        383.98        323.87        19.36 o                         
  -2   5  10       9937.04       9850.67        70.41 o                         
  -1   5  10        609.36        566.78        10.56 o                         
   0   5  10      12455.23      11945.11        79.21 o                         
   1   5  10        610.08        543.90        14.08 o                         
   2   5  10       9969.48      10000.28        75.69 o                         
   3   5  10        376.03        345.00        19.36 o                         
   4   5  10       1059.80       1082.33        33.44 o                         
   5   5  10        596.82        484.05        51.05 o                         
  -5   6  10        101.37        209.46        44.00 o                         
  -4   6  10       2820.78       2543.28        51.05 o                         
  -3   6  10       1856.64       1793.45        35.20 o                         
  -2   6  10       1251.85       1246.03        22.88 o                         
  -1   6  10      14782.66      14979.30        98.57 o                         
   0   6  10        271.50        237.62        14.08 o                         
   1   6  10      14786.54      14977.54        89.77 o                         
   2   6  10       1247.18       1214.35        26.40 o                         
   3   6  10       1852.80       1811.05        35.20 o                         
   4   6  10       2821.71       2699.76        52.81 o                         
   5   6  10        102.16        107.37        35.20 o                         
  -5   7  10       1795.79       1962.42        88.01 o                         
  -4   7  10         94.55         93.29        14.08 o                         
  -3   7  10       5117.00       5086.39        54.57 o                         
  -2   7  10        406.16        360.84        15.84 o                         
  -1   7  10       7854.81       7795.13        65.13 o                         
   0   7  10         59.26         49.29         8.80 o                         
   1   7  10       7847.86       7765.21        61.61 o                         
   2   7  10        406.02        350.28        15.84 o                         
   3   7  10       5109.85       5195.52        63.37 o                         
   4   7  10         93.97         63.37        15.84 o                         
   5   7  10       1799.96       1969.46        80.97 o                         
  -5   8  10        982.52        895.76        96.81 o                         
  -4   8  10        106.04        140.81        22.88 o                         
  -3   8  10       1607.92       1527.66        36.96 o                         
  -2   8  10       1639.73       1517.10        38.72 o                         
  -1   8  10        628.66        542.14        22.88 o                         
   0   8  10       4846.77       4906.85        58.09 o                         
   1   8  10        629.53        598.46        17.60 o                         
   2   8  10       1638.07       1605.11        29.92 o                         
   3   8  10       1607.14       1700.16        40.48 o                         
   4   8  10        106.51         88.01        22.88 o                         
   5   8  10        985.28        930.96        68.65 o                         
  -5   9  10         84.17        211.22        61.61 o                         
  -4   9  10       1142.20       1172.10        51.05 o                         
  -3   9  10         59.07         33.44        17.60 o                         
  -2   9  10       5088.47       4945.58        61.61 o                         
  -1   9  10         66.57         17.60        12.32 o                         
   0   9  10      15022.45      15014.51       117.93 o                         
   1   9  10         67.21         49.29         8.80 o                         
   2   9  10       5082.95       5049.43        58.09 o                         
   3   9  10         59.11         47.52        14.08 o                         
   4   9  10       1148.90       1186.18        63.37 o                         
   5   9  10         83.88         54.57        35.20 o                         
  -4  10  10       3372.07       3291.18        98.57 o                         
  -3  10  10        401.22        320.35        33.44 o                         
  -2  10  10       2866.04       2729.69        59.85 o                         
  -1  10  10       2830.29       2780.73        51.05 o                         
   0  10  10        465.91        448.85        24.64 o                         
   1  10  10       2829.53       2333.82        36.96 o                         
   2  10  10       2862.95       2828.26        59.85 o                         
   3  10  10        403.43        348.52        31.68 o                         
   4  10  10       3367.22       3426.72       103.85 o                         
  -4  11  10        334.41        285.15        68.65 o                         
  -3  11  10       1256.13       1263.63        65.13 o                         
  -2  11  10        550.98        434.76        36.96 o                         
  -1  11  10       3353.45       3113.41        73.93 o                         
   0  11  10         91.89         33.44        14.08 o                         
   1  11  10       3355.38       3380.95        68.65 o                         
   2  11  10        550.93        415.40        31.68 o                         
   3  11  10       1260.54       1374.52        63.37 o                         
   4  11  10        337.89        346.76        58.09 o                         
  -4  12  10         83.76        172.50        49.29 o                         
  -3  12  10       1237.74       1064.73        96.81 o                         
  -2  12  10        361.36        415.40        47.52 o                         
  -1  12  10        508.09        411.88        40.48 o                         
   0  12  10        407.73        387.24        38.72 o                         
   1  12  10        509.48        394.28        36.96 o                         
   2  12  10        361.44        343.24        33.44 o                         
   3  12  10       1240.21       1334.04        72.17 o                         
   4  12  10         84.46        181.30        33.44 o                         
  -3  13  10        550.52        614.30        75.69 o                         
  -2  13  10       2917.85       2724.41       124.97 o                         
  -1  13  10        113.36         82.73        36.96 o                         
   0  13  10       4195.34       3972.37        96.81 o                         
   1  13  10        112.96         98.57        28.16 o                         
   2  13  10       2920.24       3264.78       123.21 o                         
   3  13  10        551.15        522.77        54.57 o                         
  -3  14  10         64.86        190.10        80.97 o                         
  -2  14  10       1999.65       2082.12       137.29 o                         
  -1  14  10        142.03        147.86        52.81 o                         
   0  14  10        376.55        383.72        59.85 o                         
   1  14  10        143.16        262.27        40.48 o                         
   2  14  10       2000.19       2201.81       109.13 o                         
   3  14  10         65.20         63.37        38.72 o                         
  -2  15  10        702.27        830.80       147.86 o                         
  -1  15  10        729.92        762.16       100.33 o                         
   0  15  10        521.13        552.70        98.57 o                         
   1  15  10        729.59        651.27        86.25 o                         
   2  15  10        705.73        807.92        77.45 o                         
   0  16  10          8.88         77.45        58.09 o                         
   1   0  11          6.28         25.40         8.80 o                         
   2   0  11      15853.05      15796.88       166.34 o                         
   3   0  11         83.93         76.90        13.20 o                         
   4   0  11      16542.80      16073.57       107.75 o                         
   5   0  11         10.09         49.29        60.73 o                         
   6   0  11       2215.40       2708.86       145.61 o                         
  -6   1  11        172.45        452.37       117.93 o                         
  -5   1  11       2334.63       2200.05        70.41 o                         
  -4   1  11        439.04        403.08        19.36 o                         
  -3   1  11       4971.43       4845.25        51.05 o                         
  -2   1  11       6766.51       6733.74        52.81 o                         
  -1   1  11       2517.16       2650.48        28.16 o                         
   0   1  11      16337.09      16197.35        80.97 o                         
   1   1  11       2530.38       2727.93        29.92 o                         
   2   1  11       6744.88       6767.19        56.33 o                         
   3   1  11       4966.20       4927.97        51.05 o                         
   4   1  11        435.86        346.76        19.36 o                         
   5   1  11       2352.85       2196.53        58.09 o                         
   6   1  11        171.48        283.39        54.57 o                         
  -6   2  11         54.63        246.43        63.37 o                         
  -5   2  11        101.55        103.85        28.16 o                         
  -4   2  11         20.88         38.72        10.56 o                         
  -3   2  11         88.48         86.25         8.80 o                         
  -2   2  11        358.48        369.64        14.08 o                         
  -1   2  11        271.09        329.15        12.32 o                         
   0   2  11        957.31       1098.18        19.36 o                         
   1   2  11        266.94        316.83        12.32 o                         
   2   2  11        355.88        380.20        15.84 o                         
   3   2  11         88.15         84.49        10.56 o                         
   4   2  11         21.53         44.00        10.56 o                         
   5   2  11        101.02         91.53        22.88 o                         
   6   2  11         55.41        362.60        56.33 o                         
  -6   3  11         33.66        295.71        66.89 o                         
  -5   3  11       3880.82       4111.43       110.89 o                         
  -4   3  11        209.70        205.94        22.88 o                         
  -3   3  11      10113.33       9606.18        72.17 o                         
  -2   3  11       2229.26       2279.26        31.68 o                         
  -1   3  11       3106.04       3122.21        35.20 o                         
   0   3  11       8344.50       8294.85        56.33 o                         
   1   3  11       3124.78       3081.72        33.44 o                         
   2   3  11       2232.73       2205.33        33.44 o                         
   3   3  11      10080.71      10024.93        79.21 o                         
   4   3  11        209.67        197.14        17.60 o                         
   5   3  11       3881.14       3706.59        93.29 o                         
   6   3  11         33.42        107.37        35.20 o                         
  -6   4  11       2833.40       3757.63       237.62 o                         
  -5   4  11         61.24        168.98        36.96 o                         
  -4   4  11      11391.76      11239.45       119.69 o                         
  -3   4  11        411.64        383.72        19.36 o                         
  -2   4  11      13384.64      13412.92        86.25 o                         
  -1   4  11       5941.72       6084.41        52.81 o                         
   0   4  11         23.33         26.40         5.28 o                         
   1   4  11       5942.34       6072.09        47.52 o                         
   2   4  11      13384.67      13374.20        95.05 o                         
   3   4  11        411.47        345.00        21.12 o                         
   4   4  11      11389.61      11362.66       109.13 o                         
   5   4  11         61.26         56.33        21.12 o                         
   6   4  11       2835.56       3343.99       244.66 o                         
  -5   5  11        227.22        267.55        61.61 o                         
  -4   5  11        477.42        350.28        26.40 o                         
  -3   5  11       1176.83       1040.09        24.64 o                         
  -2   5  11       9282.29       9438.96        70.41 o                         
  -1   5  11        844.87        939.76        17.60 o                         
   0   5  11      14926.04      15028.59       100.33 o                         
   1   5  11        847.76        864.25        15.84 o                         
   2   5  11       9268.40       9164.38        79.21 o                         
   3   5  11       1192.23       1124.58        31.68 o                         
   4   5  11        476.84        436.52        26.40 o                         
   5   5  11        227.88        262.27        35.20 o                         
  -5   6  11        235.98        376.68        51.05 o                         
  -4   6  11        288.40        269.31        24.64 o                         
  -3   6  11        118.47        116.17        10.56 o                         
  -2   6  11        911.88        904.56        21.12 o                         
  -1   6  11        437.54        438.28        12.32 o                         
   0   6  11       1113.13       1099.94        24.64 o                         
   1   6  11        441.43        403.08        15.84 o                         
   2   6  11        908.46        899.28        22.88 o                         
   3   6  11        114.54        100.33        14.08 o                         
   4   6  11        285.74        262.27        24.64 o                         
   5   6  11        236.82        248.19        35.20 o                         
  -5   7  11       3594.14       3970.61       117.93 o                         
  -4   7  11         63.74         63.37        17.60 o                         
  -3   7  11       7562.13       7467.74        66.89 o                         
  -2   7  11       1083.34        980.24        26.40 o                         
  -1   7  11       1811.12       1670.23        31.68 o                         
   0   7  11        336.80        285.15        14.08 o                         
   1   7  11       1807.33       1784.65        29.92 o                         
   2   7  11       1084.99       1018.97        24.64 o                         
   3   7  11       7573.52       7515.26        77.45 o                         
   4   7  11         63.70         29.92        21.12 o                         
   5   7  11       3580.68       3747.07       112.65 o                         
  -5   8  11        102.37        186.58        42.24 o                         
  -4   8  11       5126.78       5035.35        84.49 o                         
  -3   8  11       2343.56       2321.50        45.76 o                         
  -2   8  11       6455.30       6239.13        66.89 o                         
  -1   8  11      10550.45      10697.31        86.25 o                         
   0   8  11         61.87         52.81        10.56 o                         
   1   8  11      10550.76      10813.49        77.45 o                         
   2   8  11       6450.93       6453.87        66.89 o                         
   3   8  11       2343.59       2379.59        54.57 o                         
   4   8  11       5127.09       5079.35       119.69 o                         
   5   8  11        102.75        209.46        47.52 o                         
  -5   9  11         41.06        147.86        42.24 o                         
  -4   9  11        287.25        373.16        36.96 o                         
  -3   9  11         37.28         36.96        17.60 o                         
  -2   9  11       3650.59       3574.57        51.05 o                         
  -1   9  11        204.86        116.17        15.84 o                         
   0   9  11      10109.52      10322.40       100.33 o                         
   1   9  11        206.45        188.34        14.08 o                         
   2   9  11       3651.88       3447.84        47.52 o                         
   3   9  11         37.67         38.72        17.60 o                         
   4   9  11        287.12        380.20        44.00 o                         
   5   9  11         40.81         47.52        38.72 o                         
  -4  10  11        301.72        283.39        40.48 o                         
  -3  10  11        238.82        167.22        26.40 o                         
  -2  10  11        577.55        594.94        35.20 o                         
  -1  10  11        132.28        146.09        17.60 o                         
   0  10  11        581.43        566.78        26.40 o                         
   1  10  11        129.34         59.85        12.32 o                         
   2  10  11        574.78        550.94        33.44 o                         
   3  10  11        240.62        179.54        29.92 o                         
   4  10  11        302.53        403.08        54.57 o                         
  -4  11  11         56.06        117.93        52.81 o                         
  -3  11  11       3294.37       3352.79       105.61 o                         
  -2  11  11        228.12        207.70        29.92 o                         
  -1  11  11       1395.18       1268.91        51.05 o                         
   0  11  11         69.10         75.69        26.40 o                         
   1  11  11       1396.71       1344.60        40.48 o                         
   2  11  11        228.07        207.70        24.64 o                         
   3  11  11       3290.04       3366.87       124.97 o                         
   4  11  11         56.87         58.09        35.20 o                         
  -4  12  11       1211.46       1411.49       103.85 o                         
  -3  12  11       1479.79       1851.53       107.37 o                         
  -2  12  11        718.13        653.03        59.85 o                         
  -1  12  11       8256.58       8164.59       149.62 o                         
   0  12  11         58.04         24.64        22.88 o                         
   1  12  11       8258.65       8456.78       139.05 o                         
   2  12  11        717.21        702.31        58.09 o                         
   3  12  11       1480.02       1640.31        73.93 o                         
   4  12  11       1208.60       1325.24        95.05 o                         
  -3  13  11        116.19        119.69        70.41 o                         
  -2  13  11       1167.31       1154.50       128.49 o                         
  -1  13  11          1.51         19.36        44.00 o                         
   0  13  11       2119.55       1953.62        86.25 o                         
   1  13  11          1.60         29.92        24.64 o                         
   2  13  11       1164.28       1281.23       103.85 o                         
   3  13  11        115.46         12.32        40.48 o                         
  -2  14  11        434.11        677.67        96.81 o                         
  -1  14  11          9.91         66.89        40.48 o                         
   0  14  11        156.03        285.15        56.33 o                         
   1  14  11         10.02         79.21        33.44 o                         
   2  14  11        434.11        492.85       103.85 o                         
  -2  15  11        632.39        783.28       114.41 o                         
  -1  15  11        159.42        352.04        77.45 o                         
   0  15  11       1740.42       1967.70       146.09 o                         
   1  15  11        159.57        212.98        70.41 o                         
   2  15  11        630.40        640.71        73.93 o                         
   0   0  12      37400.78      37178.34       214.74 o                         
   1   0  12        124.87        138.45        10.56 o                         
   2   0  12      13862.37      13748.63        91.17 o                         
   3   0  12         11.59          4.22         9.27 o                         
   4   0  12        586.41        566.76        26.05 o                         
   5   0  12        105.24        147.26        29.92 o                         
   6   0  12        787.62       1464.35       164.58 o                         
  -6   1  12       1269.29       1740.64       103.85 o                         
  -5   1  12        839.82       1003.13        80.97 o                         
  -4   1  12       2816.99       2713.84        51.05 o                         
  -3   1  12       1033.46        943.28        21.12 o                         
  -2   1  12       5157.42       5068.79        51.05 o                         
  -1   1  12       4239.97       4255.76        38.72 o                         
   0   1  12       7495.53       7223.07        49.29 o                         
   1   1  12       4235.00       4354.33        38.72 o                         
   2   1  12       5174.01       5030.06        49.29 o                         
   3   1  12       1037.91        950.32        24.64 o                         
   4   1  12       2821.96       2712.08        45.76 o                         
   5   1  12        831.88        890.47        45.76 o                         
   6   1  12       1267.78       1290.04        88.01 o                         
  -6   2  12        116.69        239.38        63.37 o                         
  -5   2  12         90.71        279.87        38.72 o                         
  -4   2  12        445.06        418.92        21.12 o                         
  -3   2  12       3502.08       3384.47        40.48 o                         
  -2   2  12        173.59        167.22        12.32 o                         
  -1   2  12      16117.25      16019.57       103.85 o                         
   0   2  12        141.16        149.62         8.80 o                         
   1   2  12      16120.69      16600.43        86.25 o                         
   2   2  12        171.62        176.02        12.32 o                         
   3   2  12       3503.78       3481.28        42.24 o                         
   4   2  12        446.54        429.48        21.12 o                         
   5   2  12         91.60        160.18        31.68 o                         
   6   2  12        116.65        223.54        36.96 o                         
  -5   3  12        810.88       1008.41        52.81 o                         
  -4   3  12       1185.24       1052.41        33.44 o                         
  -3   3  12       3901.52       3840.36        44.00 o                         
  -2   3  12       1723.65       1606.87        29.92 o                         
  -1   3  12       8981.62       8650.40        75.69 o                         
   0   3  12       2988.93       2905.70        33.44 o                         
   1   3  12       8981.43       8928.51        63.37 o                         
   2   3  12       1720.95       1620.95        29.92 o                         
   3   3  12       3911.58       3919.57        47.52 o                         
   4   3  12       1177.33       1124.58        31.68 o                         
   5   3  12        809.05        967.92        54.57 o                         
  -5   4  12        719.23        776.24        75.69 o                         
  -4   4  12        116.11        116.17        19.36 o                         
  -3   4  12        477.74        454.13        21.12 o                         
  -2   4  12       9204.80       9352.71        84.49 o                         
  -1   4  12       1019.05       1010.17        22.88 o                         
   0   4  12      16301.05      16317.04       100.33 o                         
   1   4  12       1022.98       1061.21        22.88 o                         
   2   4  12       9200.51       9389.68        82.73 o                         
   3   4  12        477.33        429.48        21.12 o                         
   4   4  12        115.64        109.13        14.08 o                         
   5   4  12        718.61        600.22        59.85 o                         
  -5   5  12        167.80        267.55        52.81 o                         
  -4   5  12       3083.38       2942.67        52.81 o                         
  -3   5  12        230.31        174.26        15.84 o                         
  -2   5  12       6449.20       6365.87        61.61 o                         
  -1   5  12        841.32        825.52        19.36 o                         
   0   5  12       9771.44       9991.48        77.45 o                         
   1   5  12        839.82        813.20        24.64 o                         
   2   5  12       6442.13       6406.35        65.13 o                         
   3   5  12        227.27        186.58        15.84 o                         
   4   5  12       3085.23       2993.71        52.81 o                         
   5   5  12        169.87        255.23        35.20 o                         
  -5   6  12         68.77        160.18        45.76 o                         
  -4   6  12        926.32        874.81        33.44 o                         
  -3   6  12        715.38        633.66        21.12 o                         
  -2   6  12       1674.70       1677.28        28.16 o                         
  -1   6  12       6286.10       6425.71        56.33 o                         
   0   6  12          0.35          3.52         8.80 o                         
   1   6  12       6280.75       6149.54        56.33 o                         
   2   6  12       1674.53       1666.71        29.92 o                         
   3   6  12        714.87        667.11        28.16 o                         
   4   6  12        924.67        813.20        36.96 o                         
   5   6  12         71.16         95.05        31.68 o                         
  -5   7  12        701.92        879.91        72.17 o                         
  -4   7  12         49.40         91.53        26.40 o                         
  -3   7  12       3317.74       3308.79        59.85 o                         
  -2   7  12         89.53         52.81        10.56 o                         
  -1   7  12       9959.08       9815.47        80.97 o                         
   0   7  12        417.36        334.43        17.60 o                         
   1   7  12       9981.92       9882.35        79.21 o                         
   2   7  12         91.12         45.76        10.56 o                         
   3   7  12       3329.65       3333.43        56.33 o                         
   4   7  12         49.13         52.81        19.36 o                         
   5   7  12        705.33        689.99        58.09 o                         
  -5   8  12       1255.84       1026.01        91.53 o                         
  -4   8  12         50.28         79.21        22.88 o                         
  -3   8  12       3291.91       3187.33        63.37 o                         
  -2   8  12       1338.76       1221.39        29.92 o                         
  -1   8  12        437.40        381.96        15.84 o                         
   0   8  12       5218.14       5269.45        66.89 o                         
   1   8  12        428.34        394.28        21.12 o                         
   2   8  12       1344.53       1251.31        31.68 o                         
   3   8  12       3287.09       3375.67        65.13 o                         
   4   8  12         50.75         59.85        31.68 o                         
   5   8  12       1258.50       1260.11        82.73 o                         
  -4   9  12       1167.63       1172.10        72.17 o                         
  -3   9  12        228.91        161.94        35.20 o                         
  -2   9  12       3855.15       3794.59        61.61 o                         
  -1   9  12        209.76        168.98        14.08 o                         
   0   9  12       8099.58       8051.94        95.05 o                         
   1   9  12        213.89        142.57        14.08 o                         
   2   9  12       3854.90       3831.56        72.17 o                         
   3   9  12        232.08        154.90        26.40 o                         
   4   9  12       1170.90       1464.29        72.17 o                         
  -4  10  12       1866.66       1995.87        96.81 o                         
  -3  10  12        440.86        362.60        45.76 o                         
  -2  10  12       1021.70        994.33        44.00 o                         
  -1  10  12        769.08        758.64        33.44 o                         
   0  10  12        103.07        103.85        15.84 o                         
   1  10  12        769.18        756.88        29.92 o                         
   2  10  12       1025.25       1073.53        44.00 o                         
   3  10  12        439.50        575.58        52.81 o                         
   4  10  12       1870.11       1914.90        89.77 o                         
  -4  11  12        190.46        212.98        82.73 o                         
  -3  11  12       1072.34       1033.05        82.73 o                         
  -2  11  12        199.91        147.86        40.48 o                         
  -1  11  12       5276.07       5044.15       100.33 o                         
   0  11  12          0.40         14.08        15.84 o                         
   1  11  12       5272.15       5385.62        95.05 o                         
   2  11  12        198.69        128.49        28.16 o                         
   3  11  12       1073.56       1184.42        73.93 o                         
   4  11  12        191.45         95.05        44.00 o                         
  -3  12  12       1755.81       1555.82       119.69 o                         
  -2  12  12        381.43        306.27        47.52 o                         
  -1  12  12       1368.87       1407.97        77.45 o                         
   0  12  12        341.42        311.55        33.44 o                         
   1  12  12       1371.92       1253.07        65.13 o                         
   2  12  12        382.12        362.60        52.81 o                         
   3  12  12       1756.01       1936.02        88.01 o                         
  -3  13  12        629.94        735.76       124.97 o                         
  -2  13  12       1348.10       1575.18       105.61 o                         
  -1  13  12        286.99        237.62        49.29 o                         
   0  13  12       2348.12       2420.07        88.01 o                         
   1  13  12        286.02        228.82        42.24 o                         
   2  13  12       1346.01       1372.76        88.01 o                         
   3  13  12        631.50        830.80        91.53 o                         
  -2  14  12       1146.52       1416.77       123.21 o                         
  -1  14  12         96.39        121.45        75.69 o                         
   0  14  12        219.18        237.62        52.81 o                         
   1  14  12         95.64         17.60        38.72 o                         
   2  14  12       1146.95       1346.36        93.29 o                         
  -1  15  12       1022.66       1034.81       153.14 o                         
   0  15  12         42.86         44.00        49.29 o                         
   1  15  12       1025.07        839.61       121.45 o                         
   1   0  13         10.38         21.64        13.20 o                         
   2   0  13         74.18         69.37         9.96 o                         
   3   0  13         37.20         29.25        10.56 o                         
   4   0  13         23.84         45.76        12.45 o                         
   5   0  13         20.14         87.64        44.00 o                         
  -5   1  13         25.59        117.93        35.20 o                         
  -4   1  13       4845.99       4554.82        63.37 o                         
  -3   1  13       1431.94       1279.47        26.40 o                         
  -2   1  13       5115.06       5095.19        44.00 o                         
  -1   1  13       7602.22       7397.33        63.37 o                         
   0   1  13        315.92        320.35        17.60 o                         
   1   1  13       7592.11       7664.88        63.37 o                         
   2   1  13       5112.02       5162.08        52.81 o                         
   3   1  13       1439.73       1277.71        28.16 o                         
   4   1  13       4837.27       4725.55        59.85 o                         
   5   1  13         25.72        100.33        22.88 o                         
  -5   2  13       5936.61       6063.29       158.42 o                         
  -4   2  13         91.00         47.52        14.08 o                         
  -3   2  13      15272.87      14780.58        91.53 o                         
  -2   2  13        859.56        855.45        19.36 o                         
  -1   2  13       3598.29       3659.06        44.00 o                         
   0   2  13       1213.06       1212.59        24.64 o                         
   1   2  13       3597.79       3623.86        42.24 o                         
   2   2  13        860.11        836.09        24.64 o                         
   3   2  13      15271.98      15144.76        93.29 o                         
   4   2  13         90.92         82.73        12.32 o                         
   5   2  13       5938.99       5890.79       123.21 o                         
  -5   3  13         27.24         33.44        36.96 o                         
  -4   3  13       1210.98       1200.27        38.72 o                         
  -3   3  13       2457.09       2354.94        35.20 o                         
  -2   3  13       1656.44       1610.39        29.92 o                         
  -1   3  13      11899.46      11814.85        86.25 o                         
   0   3  13        203.16        258.75        15.84 o                         
   1   3  13      11877.99      12010.23        73.93 o                         
   2   3  13       1653.90       1654.39        31.68 o                         
   3   3  13       2462.13       2360.22        40.48 o                         
   4   3  13       1215.49       1143.94        35.20 o                         
   5   3  13         27.35         56.33        24.64 o                         
  -5   4  13          2.56         88.01        38.72 o                         
  -4   4  13         45.11         38.72        17.60 o                         
  -3   4  13         52.35         42.24        10.56 o                         
  -2   4  13         99.90         77.45        10.56 o                         
  -1   4  13        101.23         77.45        10.56 o                         
   0   4  13        115.83         96.81        15.84 o                         
   1   4  13        102.65         70.41        10.56 o                         
   2   4  13         99.43        107.37        14.08 o                         
   3   4  13         52.34         44.00        15.84 o                         
   4   4  13         44.19         44.00        14.08 o                         
   5   4  13          2.64         54.57        29.92 o                         
  -5   5  13          7.30         93.29        31.68 o                         
  -4   5  13       6400.94       6441.55        82.73 o                         
  -3   5  13        477.81        418.92        22.88 o                         
  -2   5  13       4988.16       4980.78        52.81 o                         
  -1   5  13       3102.06       3099.32        42.24 o                         
   0   5  13         57.28         38.72         8.80 o                         
   1   5  13       3107.44       3101.08        44.00 o                         
   2   5  13       4971.59       5028.31        54.57 o                         
   3   5  13        478.13        371.40        22.88 o                         
   4   5  13       6398.77       6628.13        89.77 o                         
   5   5  13          7.60         35.20        28.16 o                         
  -5   6  13       3882.01       4118.47       119.69 o                         
  -4   6  13        120.74         79.21        19.36 o                         
  -3   6  13       8539.38       8548.31        96.81 o                         
  -2   6  13       3406.99       3372.15        42.24 o                         
  -1   6  13       4685.03       4709.71        47.52 o                         
   0   6  13      11857.76      12251.38        93.29 o                         
   1   6  13       4679.17       4528.41        47.52 o                         
   2   6  13       3403.66       3527.05        45.76 o                         
   3   6  13       8538.56       8430.38        98.57 o                         
   4   6  13        121.49         66.89        26.40 o                         
   5   6  13       3877.51       4224.08       117.93 o                         
  -5   7  13         12.41         12.32        38.72 o                         
  -4   7  13         69.95         38.72        21.12 o                         
  -3   7  13       1954.30       1858.57        44.00 o                         
  -2   7  13        211.11        130.25        15.84 o                         
  -1   7  13       8974.32       9018.28        75.69 o                         
   0   7  13         32.29         36.96        12.32 o                         
   1   7  13       8978.58       8998.92        75.69 o                         
   2   7  13        215.73        109.13        14.08 o                         
   3   7  13       1950.24       1879.70        44.00 o                         
   4   7  13         70.26         47.52        29.92 o                         
   5   7  13         12.00         51.05        49.29 o                         
  -5   8  13         94.57        153.14        47.52 o                         
  -4   8  13         31.86         42.24        29.92 o                         
  -3   8  13        363.43        415.40        29.92 o                         
  -2   8  13        173.74        153.14        15.84 o                         
  -1   8  13        160.34        147.86        14.08 o                         
   0   8  13        193.88        140.81        19.36 o                         
   1   8  13        158.76         88.01        14.08 o                         
   2   8  13        171.17        144.33        17.60 o                         
   3   8  13        364.77        320.35        26.40 o                         
   4   8  13         31.90        137.29        33.44 o                         
   5   8  13         93.74         93.29        52.81 o                         
  -4   9  13       3004.46       2993.71       103.85 o                         
  -3   9  13        223.97        216.50        42.24 o                         
  -2   9  13       3387.40       3118.69        75.69 o                         
  -1   9  13         21.86          5.28         8.80 o                         
   0   9  13         53.87         58.09        12.32 o                         
   1   9  13         22.45         36.96        10.56 o                         
   2   9  13       3398.05       3280.62        63.37 o                         
   3   9  13        226.21        211.22        31.68 o                         
   4   9  13       2994.82       3595.69       119.69 o                         
  -4  10  13        208.54        299.23        66.89 o                         
  -3  10  13       3489.96       3255.98       121.45 o                         
  -2  10  13       5847.77       5809.82       105.61 o                         
  -1  10  13        379.94        269.31        29.92 o                         
   0  10  13       7904.04       8108.27        89.77 o                         
   1  10  13        380.78        334.43        29.92 o                         
   2  10  13       5846.79       6128.42        89.77 o                         
   3  10  13       3483.47       3352.79       117.93 o                         
   4  10  13        207.42        242.90        44.00 o                         
  -4  11  13        153.34        383.72        66.89 o                         
  -3  11  13        506.13        300.99        79.21 o                         
  -2  11  13         33.55         84.49        42.24 o                         
  -1  11  13       3635.92       3490.08        84.49 o                         
   0  11  13        164.67        100.33        26.40 o                         
   1  11  13       3633.18       3657.30        79.21 o                         
   2  11  13         33.60         26.40        29.92 o                         
   3  11  13        504.36        445.33        49.29 o                         
   4  11  13        151.46        114.41        40.48 o                         
  -3  12  13        335.53        517.49        89.77 o                         
  -2  12  13         76.62        105.61        52.81 o                         
  -1  12  13        297.99        262.27        56.33 o                         
   0  12  13         13.94         15.84        26.40 o                         
   1  12  13        296.58        188.34        38.72 o                         
   2  12  13         75.92         38.72        40.48 o                         
   3  12  13        331.69        279.87        52.81 o                         
  -3  13  13        207.59        256.99        66.89 o                         
  -2  13  13        967.72       1270.67       132.01 o                         
  -1  13  13        458.35        552.70        77.45 o                         
   0  13  13         27.99         88.01        36.96 o                         
   1  13  13        459.69        406.60        52.81 o                         
   2  13  13        966.65       1010.17        86.25 o                         
   3  13  13        206.83        193.62        54.57 o                         
  -2  14  13       2194.31       2400.71       154.90 o                         
  -1  14  13        173.45        142.57        82.73 o                         
   0  14  13       6485.29       6386.99       198.90 o                         
   1  14  13        172.68        174.26        49.29 o                         
   2  14  13       2195.64       2307.42       130.25 o                         
  -1  15  13        585.51        642.47        88.01 o                         
   0  15  13          1.90         21.12        42.24 o                         
   1  15  13        582.20        552.70        95.05 o                         
   0   0  14      16557.01      16646.19       140.81 o                         
   1   0  14        150.78        179.88        31.68 o                         
   2   0  14       9667.81       9787.78        74.55 o                         
   3   0  14        166.44        132.36        14.93 o                         
   4   0  14         32.71         34.08        18.34 o                         
   5   0  14        118.75        290.47       139.05 o                         
  -5   1  14       1006.54       1166.82        82.73 o                         
  -4   1  14       1570.46       1620.95        40.48 o                         
  -3   1  14       1943.35       1884.98        29.92 o                         
  -2   1  14       3414.51       3342.23        36.96 o                         
  -1   1  14       4156.90       3963.57        40.48 o                         
   0   1  14       5946.75       5793.98        49.29 o                         
   1   1  14       4175.28       4113.19        44.00 o                         
   2   1  14       3410.76       3354.55        42.24 o                         
   3   1  14       1940.55       1761.76        38.72 o                         
   4   1  14       1573.28       1603.35        45.76 o                         
   5   1  14       1008.63       1027.77        59.85 o                         
  -5   2  14         19.37         79.21        36.96 o                         
  -4   2  14        224.65        211.22        21.12 o                         
  -3   2  14       2657.27       2690.96        36.96 o                         
  -2   2  14        176.42        181.30        12.32 o                         
  -1   2  14      12393.25      12656.22        80.97 o                         
   0   2  14        198.27        227.06        15.84 o                         
   1   2  14      12388.63      12543.57        79.21 o                         
   2   2  14        176.30        142.57        17.60 o                         
   3   2  14       2659.51       2576.73        44.00 o                         
   4   2  14        224.22        170.74        22.88 o                         
   5   2  14         19.45        103.85        33.44 o                         
  -5   3  14       1269.68       1585.75        89.77 o                         
  -4   3  14        254.02        198.90        21.12 o                         
  -3   3  14       2318.57       2117.32        38.72 o                         
  -2   3  14        638.14        556.22        19.36 o                         
  -1   3  14       7218.75       7196.67        63.37 o                         
   0   3  14       1399.87       1402.69        24.64 o                         
   1   3  14       7232.11       7263.56        59.85 o                         
   2   3  14        639.80        478.77        19.36 o                         
   3   3  14       2317.88       2170.13        42.24 o                         
   4   3  14        254.33        209.46        21.12 o                         
   5   3  14       1272.54       1295.32        73.93 o                         
  -5   4  14        273.55        389.00        61.61 o                         
  -4   4  14        239.58        170.74        21.12 o                         
  -3   4  14        612.15        573.82        22.88 o                         
  -2   4  14       4797.42       4832.92        52.81 o                         
  -1   4  14        445.09        425.96        17.60 o                         
   0   4  14      12446.19      12439.72        86.25 o                         
   1   4  14        445.21        403.08        17.60 o                         
   2   4  14       4801.83       4878.69        61.61 o                         
   3   4  14        610.68        528.05        24.64 o                         
   4   4  14        240.23        285.15        44.00 o                         
   5   4  14        272.15        272.83        40.48 o                         
  -5   5  14        347.55        371.40        52.81 o                         
  -4   5  14       2081.46       2009.95        56.33 o                         
  -3   5  14        271.50        239.38        19.36 o                         
  -2   5  14       6386.05       6307.78        61.61 o                         
  -1   5  14       1708.70       1633.27        29.92 o                         
   0   5  14       7315.02       7386.77        63.37 o                         
   1   5  14       1703.10       1642.07        31.68 o                         
   2   5  14       6412.02       6409.87        68.65 o                         
   3   5  14        272.07        161.94        19.36 o                         
   4   5  14       2080.85       2133.16        59.85 o                         
   5   5  14        347.65        403.08        54.57 o                         
  -5   6  14         51.11         61.61        58.09 o                         
  -4   6  14       1366.16       1275.95        52.81 o                         
  -3   6  14        788.82        744.56        29.92 o                         
  -2   6  14       1464.42       1488.94        28.16 o                         
  -1   6  14       5006.10       5045.91        52.81 o                         
   0   6  14        335.62        350.28        19.36 o                         
   1   6  14       5013.39       5005.42        52.81 o                         
   2   6  14       1462.73       1513.58        29.92 o                         
   3   6  14        789.55        667.11        33.44 o                         
   4   6  14       1366.13       1297.08        68.65 o                         
   5   6  14         51.61        146.09        49.29 o                         
  -5   7  14        955.60        974.96        84.49 o                         
  -4   7  14         53.95         93.29        28.16 o                         
  -3   7  14       2454.28       2418.31        52.81 o                         
  -2   7  14        183.34        144.33        14.08 o                         
  -1   7  14       6570.99       6494.36        75.69 o                         
   0   7  14          9.29         14.08         8.80 o                         
   1   7  14       6558.60       6573.57        61.61 o                         
   2   7  14        184.26        135.53        15.84 o                         
   3   7  14       2454.13       2347.90        51.05 o                         
   4   7  14         53.73         29.92        33.44 o                         
   5   7  14        959.81       1404.45        89.77 o                         
  -4   8  14         64.49        126.73        45.76 o                         
  -3   8  14       1823.79       1694.88        58.09 o                         
  -2   8  14       1367.24       1246.03        38.72 o                         
  -1   8  14        302.65        288.67        14.08 o                         
   0   8  14       3678.26       3555.21        54.57 o                         
   1   8  14        302.82        251.71        17.60 o                         
   2   8  14       1359.76       1209.07        35.20 o                         
   3   8  14       1824.78       1735.36        54.57 o                         
   4   8  14         65.18         72.17        35.20 o                         
  -4   9  14        772.50        755.12        75.69 o                         
  -3   9  14          4.33         26.40        21.12 o                         
  -2   9  14       2560.90       2525.68        66.89 o                         
  -1   9  14        143.67         91.53        15.84 o                         
   0   9  14       7229.72       7582.15        93.29 o                         
   1   9  14        144.07        110.89        15.84 o                         
   2   9  14       2558.77       2580.25        61.61 o                         
   3   9  14          4.11         33.44        28.16 o                         
   4   9  14        779.37        776.24        77.45 o                         
  -4  10  14       1621.58       1884.98       100.33 o                         
  -3  10  14        208.17        167.22        45.76 o                         
  -2  10  14        976.87        943.28        63.37 o                         
  -1  10  14        887.09        730.47        38.72 o                         
   0  10  14        396.35        337.95        28.16 o                         
   1  10  14        886.55        897.52        44.00 o                         
   2  10  14        974.67        955.60        45.76 o                         
   3  10  14        210.03        130.25        42.24 o                         
   4  10  14       1619.24       1562.86       100.33 o                         
  -3  11  14        844.61        923.92        79.21 o                         
  -2  11  14        329.40        209.46        49.29 o                         
  -1  11  14       4562.78       4665.71       114.41 o                         
   0  11  14         11.69          0.00        31.68 o                         
   1  11  14       4565.53       4371.93       114.41 o                         
   2  11  14        329.84        380.20        33.44 o                         
   3  11  14        846.78        874.81        61.61 o                         
  -3  12  14       1915.11       1638.55       220.02 o                         
  -2  12  14        320.30        330.91        63.37 o                         
  -1  12  14        552.69        600.22        63.37 o                         
   0  12  14        107.23         52.81        44.00 o                         
   1  12  14        553.37        540.38        63.37 o                         
   2  12  14        320.88        295.71        47.52 o                         
   3  12  14       1917.99       2053.95       105.61 o                         
  -2  13  14       1236.78        707.59       154.90 o                         
  -1  13  14         59.77        406.60       110.89 o                         
   0  13  14       1046.85        915.12        84.49 o                         
   1  13  14         59.88         21.12        33.44 o                         
   2  13  14       1241.17       1219.63        86.25 o                         
  -2  14  14        855.01        726.95       234.10 o                         
  -1  14  14         71.44        170.74        86.25 o                         
   0  14  14        318.56        322.11        66.89 o                         
   1  14  14         72.06        214.74        49.29 o                         
   2  14  14        856.34        934.48       151.38 o                         
   1   0  15         42.96         49.01        12.32 o                         
   2   0  15      10633.54      10542.13        74.65 o                         
   3   0  15        109.14         75.16        38.72 o                         
   4   0  15      10644.55      10483.39       204.18 o                         
   5   0  15         75.00        149.68       170.74 o                         
  -5   1  15       1200.47       1351.64        79.21 o                         
  -4   1  15        390.82        448.85        26.40 o                         
  -3   1  15       2464.37       2414.79        35.20 o                         
  -2   1  15       5490.80       5383.86        51.05 o                         
  -1   1  15        592.45        542.14        15.84 o                         
   0   1  15      11311.06      11297.54        68.65 o                         
   1   1  15        587.88        468.21        17.60 o                         
   2   1  15       5494.36       5477.15        56.33 o                         
   3   1  15       2467.31       2284.54        45.76 o                         
   4   1  15        390.57        364.36        33.44 o                         
   5   1  15       1197.81       1089.38        95.05 o                         
  -5   2  15         25.79         96.81        42.24 o                         
  -4   2  15         32.40         21.12        19.36 o                         
  -3   2  15        128.76         91.53        10.56 o                         
  -2   2  15         35.63         24.64         7.04 o                         
  -1   2  15         63.54         61.61         8.80 o                         
   0   2  15       1534.47       1511.82        24.64 o                         
   1   2  15         63.29         59.85         8.80 o                         
   2   2  15         34.88          0.00        17.60 o                         
   3   2  15        128.76         72.17        17.60 o                         
   4   2  15         32.74         68.65        31.68 o                         
   5   2  15         25.61        102.09        44.00 o                         
  -5   3  15       2067.74       2115.56        88.01 o                         
  -4   3  15        301.21        309.79        28.16 o                         
  -3   3  15       4736.32       4591.78        56.33 o                         
  -2   3  15       2199.89       2057.47        35.20 o                         
  -1   3  15       1548.98       1501.26        28.16 o                         
   0   3  15       6839.47       6731.98        54.57 o                         
   1   3  15       1539.89       1471.33        28.16 o                         
   2   3  15       2201.70       2078.60        38.72 o                         
   3   3  15       4733.75       4713.23        61.61 o                         
   4   3  15        304.35        359.08        33.44 o                         
   5   3  15       2068.16       2442.95       100.33 o                         
  -5   4  15         38.67         38.72        35.20 o                         
  -4   4  15       7396.16       7511.74       109.13 o                         
  -3   4  15        513.27        506.93        22.88 o                         
  -2   4  15       7711.78       7708.88        72.17 o                         
  -1   4  15       3551.98       3634.42        44.00 o                         
   0   4  15          3.52         17.60         7.04 o                         
   1   4  15       3550.41       3664.34        40.48 o                         
   2   4  15       7714.71       7708.88        72.17 o                         
   3   4  15        514.70        348.52        33.44 o                         
   4   4  15       7392.12       7580.39       107.37 o                         
   5   4  15         37.88         54.57        42.24 o                         
  -5   5  15        182.62        220.02        56.33 o                         
  -4   5  15        447.65        529.81        38.72 o                         
  -3   5  15        363.13        353.80        22.88 o                         
  -2   5  15       5376.27       5163.84        54.57 o                         
  -1   5  15        192.00        202.42        14.08 o                         
   0   5  15       9229.27       9243.58        75.69 o                         
   1   5  15        190.30        161.94        14.08 o                         
   2   5  15       5371.60       5199.04        54.57 o                         
   3   5  15        359.88        278.11        28.16 o                         
   4   5  15        450.76        429.48        54.57 o                         
   5   5  15        183.17        394.28        70.41 o                         
  -5   6  15         16.19        135.53        58.09 o                         
  -4   6  15         22.34         58.09        26.40 o                         
  -3   6  15        274.59        241.14        22.88 o                         
  -2   6  15        467.58        390.76        14.08 o                         
  -1   6  15        154.77        137.29        12.32 o                         
   0   6  15         25.14         29.92         8.80 o                         
   1   6  15        154.30         95.05        14.08 o                         
   2   6  15        471.66        385.48        19.36 o                         
   3   6  15        272.95        264.03        29.92 o                         
   4   6  15         22.47        225.30        47.52 o                         
   5   6  15         16.45        132.01        72.17 o                         
  -4   7  15         88.20        144.33        33.44 o                         
  -3   7  15       4206.52       4134.31        68.65 o                         
  -2   7  15        681.12        601.98        22.88 o                         
  -1   7  15        652.25        577.34        24.64 o                         
   0   7  15        168.80        133.77        14.08 o                         
   1   7  15        651.47        630.14        21.12 o                         
   2   7  15        684.89        594.94        26.40 o                         
   3   7  15       4201.81       4246.96        86.25 o                         
   4   7  15         87.73        184.82        54.57 o                         
  -4   8  15       2796.65       2782.49       103.85 o                         
  -3   8  15       1641.55       1532.94        70.41 o                         
  -2   8  15       3716.32       3791.07        73.93 o                         
  -1   8  15       6140.12       6265.53        77.45 o                         
   0   8  15         30.90         29.92         8.80 o                         
   1   8  15       6139.19       6429.23        77.45 o                         
   2   8  15       3709.49       3732.99        66.89 o                         
   3   8  15       1637.11       1694.88        70.41 o                         
   4   8  15       2793.96       2694.48       109.13 o                         
  -4   9  15        104.19         75.69        45.76 o                         
  -3   9  15         66.99        139.05        38.72 o                         
  -2   9  15       2162.03       2022.27        59.85 o                         
  -1   9  15         89.66         75.69        19.36 o                         
   0   9  15       5893.33       6077.37        72.17 o                         
   1   9  15         90.95         89.77        21.12 o                         
   2   9  15       2162.30       2008.19        56.33 o                         
   3   9  15         66.91         96.81        33.44 o                         
   4   9  15        102.56        132.01        38.72 o                         
  -4  10  15        209.73        389.00        61.61 o                         
  -3  10  15        132.13        496.37        56.33 o                         
  -2  10  15        147.03        315.07        47.52 o                         
  -1  10  15        230.64        168.98        33.44 o                         
   0  10  15          4.14         52.81        21.12 o                         
   1  10  15        227.72        214.74        31.68 o                         
   2  10  15        144.98        140.81        33.44 o                         
   3  10  15        132.13         91.53        40.48 o                         
   4  10  15        209.18        234.10        47.52 o                         
  -3  11  15       1943.19       1825.13       114.41 o                         
  -2  11  15        190.96        149.62        61.61 o                         
  -1  11  15        842.73        825.52        59.85 o                         
   0  11  15         49.65        149.62        31.68 o                         
   1  11  15        846.91        911.60        66.89 o                         
   2  11  15        191.03        137.29        42.24 o                         
   3  11  15       1943.04       2082.12        93.29 o                         
  -3  12  15       1050.68       1003.13       167.22 o                         
  -2  12  15        416.93        285.15        79.21 o                         
  -1  12  15       5450.97       5876.71       207.70 o                         
   0  12  15         30.51         21.12        49.29 o                         
   1  12  15       5448.62       5647.89       174.26 o                         
   2  12  15        417.02        415.40        56.33 o                         
   3  12  15       1052.38       1075.29       102.09 o                         
  -2  13  15        686.86        811.44       117.93 o                         
  -1  13  15        117.84         45.76        98.57 o                         
   0  13  15       1218.89       1411.49        79.21 o                         
   1  13  15        116.64         82.73        70.41 o                         
   2  13  15        683.16        786.80        96.81 o                         
  -1  14  15         22.26        522.77       109.13 o                         
   0  14  15         13.58        132.01       103.85 o                         
   1  14  15         22.87        133.77        56.33 o                         
   0   0  16      10413.18      10605.79       100.33 o                         
   1   0  16         86.70         59.58         9.27 o                         
   2   0  16       2424.83       2461.89        42.24 o                         
   3   0  16          0.06         36.28        14.66 o                         
   4   0  16        369.49        399.20        38.04 o                         
   5   0  16         40.96        385.34       103.85 o                         
  -5   1  16        584.97        630.14        59.85 o                         
  -4   1  16        852.84        735.76        44.00 o                         
  -3   1  16        890.07        827.28        28.16 o                         
  -2   1  16       3074.22       2905.70        36.96 o                         
  -1   1  16       1897.73       1870.89        29.92 o                         
   0   1  16       7557.49       7481.82        58.09 o                         
   1   1  16       1904.57       1884.98        28.16 o                         
   2   1  16       3064.64       2909.22        38.72 o                         
   3   1  16        883.43        834.33        31.68 o                         
   4   1  16        852.20        770.96        40.48 o                         
   5   1  16        584.23        554.46        88.01 o                         
  -5   2  16        333.27        512.21        68.65 o                         
  -4   2  16        141.69        110.89        26.40 o                         
  -3   2  16       1524.80       1481.90        36.96 o                         
  -2   2  16        484.75        468.21        17.60 o                         
  -1   2  16       9176.27       9317.51        68.65 o                         
   0   2  16        275.41        318.59        14.08 o                         
   1   2  16       9183.87       9322.79        65.13 o                         
   2   2  16        487.06        436.52        21.12 o                         
   3   2  16       1521.72       1524.14        38.72 o                         
   4   2  16        139.30         82.73        35.20 o                         
   5   2  16        332.62        232.34       112.65 o                         
  -5   3  16       1040.17       1110.50        96.81 o                         
  -4   3  16        569.04        535.09        42.24 o                         
  -3   3  16       2617.20       2467.60        51.05 o                         
  -2   3  16       1380.67       1307.64        28.16 o                         
  -1   3  16       4698.75       4628.74        49.29 o                         
   0   3  16       3301.70       3194.37        36.96 o                         
   1   3  16       4719.96       4732.59        45.76 o                         
   2   3  16       1384.15       1282.99        29.92 o                         
   3   3  16       2612.98       2659.28        56.33 o                         
   4   3  16        571.68        469.97        40.48 o                         
   5   3  16       1040.69       1159.78       128.49 o                         
  -5   4  16        542.47        725.19        70.41 o                         
  -4   4  16        225.25        211.22        33.44 o                         
  -3   4  16        606.13        575.58        28.16 o                         
  -2   4  16       4015.61       3938.93        51.05 o                         
  -1   4  16        601.67        619.58        21.12 o                         
   0   4  16       3201.59       3203.17        38.72 o                         
   1   4  16        603.26        598.46        19.36 o                         
   2   4  16       4019.11       3961.81        51.05 o                         
   3   4  16        605.35        505.17        28.16 o                         
   4   4  16        226.78        161.94        44.00 o                         
   5   4  16        540.45       1017.21       147.86 o                         
  -5   5  16        103.94        100.33        49.29 o                         
  -4   5  16        674.76        579.10        56.33 o                         
  -3   5  16        126.69        100.33        17.60 o                         
  -2   5  16       3822.92       3655.54        47.52 o                         
  -1   5  16         51.63         33.44         8.80 o                         
   0   5  16       6616.87       6589.41        58.09 o                         
   1   5  16         49.98         31.68        12.32 o                         
   2   5  16       3816.38       3671.38        49.29 o                         
   3   5  16        127.47        116.17        21.12 o                         
   4   5  16        677.86        818.48        91.53 o                         
   5   5  16        105.00        156.66        66.89 o                         
  -4   6  16       1171.92       1193.23        68.65 o                         
  -3   6  16        649.02        649.51        35.20 o                         
  -2   6  16        947.94        923.92        28.16 o                         
  -1   6  16       6092.20       6024.57        58.09 o                         
   0   6  16         19.10         52.81         8.80 o                         
   1   6  16       6086.03       6089.69        56.33 o                         
   2   6  16        945.99        934.48        28.16 o                         
   3   6  16        649.98        528.05        36.96 o                         
   4   6  16       1173.37       1339.32        93.29 o                         
  -4   7  16         69.63         66.89        33.44 o                         
  -3   7  16       2187.67       2133.16        54.57 o                         
  -2   7  16        181.51        116.17        17.60 o                         
  -1   7  16       3476.93       3291.18        47.52 o                         
   0   7  16        228.69        170.74        15.84 o                         
   1   7  16       3478.54       3400.31        45.76 o                         
   2   7  16        181.63        137.29        24.64 o                         
   3   7  16       2194.68       2011.71        75.69 o                         
   4   7  16         69.83        110.89        36.96 o                         
  -4   8  16        100.45        144.33        31.68 o                         
  -3   8  16       1404.63       1346.36        66.89 o                         
  -2   8  16        788.77        770.96        38.72 o                         
  -1   8  16        288.70        306.27        24.64 o                         
   0   8  16       3032.39       2900.42        45.76 o                         
   1   8  16        286.00        286.91        21.12 o                         
   2   8  16        791.25        711.11        36.96 o                         
   3   8  16       1404.15       1291.80        63.37 o                         
   4   8  16        100.60         61.61        51.05 o                         
  -4   9  16        592.07        572.06        73.93 o                         
  -3   9  16        127.75        139.05        35.20 o                         
  -2   9  16       2538.79       2501.04        68.65 o                         
  -1   9  16        100.42        124.97        19.36 o                         
   0   9  16       5972.59       5966.48        82.73 o                         
   1   9  16        101.03         89.77        26.40 o                         
   2   9  16       2540.80       2384.87        68.65 o                         
   3   9  16        127.87        174.26        31.68 o                         
   4   9  16        594.67        675.91        82.73 o                         
  -3  10  16        431.10        505.17        70.41 o                         
  -2  10  16       1382.37       1415.01        73.93 o                         
  -1  10  16       1241.16       1055.93        58.09 o                         
   0  10  16          0.43         24.64        15.84 o                         
   1  10  16       1242.65        922.16        54.57 o                         
   2  10  16       1384.11       1531.18        65.13 o                         
   3  10  16        430.52        406.60        75.69 o                         
  -3  11  16        585.51        607.26        82.73 o                         
  -2  11  16         63.98         63.37        47.52 o                         
  -1  11  16       1708.65       1733.60        75.69 o                         
   0  11  16          7.34         40.48        33.44 o                         
   1  11  16       1706.81       1534.70        77.45 o                         
   2  11  16         63.68         29.92        38.72 o                         
   3  11  16        584.89        846.65       102.09 o                         
  -2  12  16        158.97        156.66        51.05 o                         
  -1  12  16        540.74        730.47        68.65 o                         
   0  12  16        182.40         38.72        44.00 o                         
   1  12  16        544.26        559.74        73.93 o                         
   2  12  16        159.16        267.55       105.61 o                         
  -2  13  16       1108.85       1050.65       109.13 o                         
  -1  13  16        132.99        477.01       158.42 o                         
   0  13  16       2695.45       2898.66       179.54 o                         
   1  13  16        132.93         54.57        59.85 o                         
   2  13  16       1109.00        918.64       107.37 o                         
   0  14  16         37.91        116.17       109.13 o                         
   1   0  17          2.00         14.96         7.92 o                         
   2   0  17         83.25         50.64        14.96 o                         
   3   0  17         10.45         24.14        12.67 o                         
   4   0  17        643.65        684.88       266.67 o                         
   5   0  17          3.42        193.68       268.43 o                         
  -5   1  17         73.20        200.66        51.05 o                         
  -4   1  17       1688.19       1615.67        91.53 o                         
  -3   1  17       1413.67       1226.67        36.96 o                         
  -2   1  17       1593.34       1485.42        26.40 o                         
  -1   1  17       7273.71       7036.49        59.85 o                         
   0   1  17         77.41         58.09         8.80 o                         
   1   1  17       7247.65       7363.89        56.33 o                         
   2   1  17       1595.27       1518.86        29.92 o                         
   3   1  17       1422.76       1290.04        35.20 o                         
   4   1  17       1692.85       2020.51        86.25 o                         
   5   1  17         74.12        645.99       255.23 o                         
  -5   2  17       4021.14       4412.24       168.98 o                         
  -4   2  17        117.29        165.46        33.44 o                         
  -3   2  17       9885.90      10130.54        96.81 o                         
  -2   2  17        545.23        549.18        19.36 o                         
  -1   2  17       2594.34       2567.93        35.20 o                         
   0   2  17        746.55        730.47        19.36 o                         
   1   2  17       2595.84       2643.44        33.44 o                         
   2   2  17        545.02        582.62        22.88 o                         
   3   2  17       9883.34      10098.85        93.29 o                         
   4   2  17        116.67        269.31        44.00 o                         
   5   2  17       4017.36       4229.36       300.99 o                         
  -5   3  17        107.87        191.86        49.29 o                         
  -4   3  17        643.05        582.62        51.05 o                         
  -3   3  17       2279.96       2189.49        45.76 o                         
  -2   3  17        634.93        626.62        22.88 o                         
  -1   3  17       7414.21       7326.92        65.13 o                         
   0   3  17         98.39         56.33        10.56 o                         
   1   3  17       7380.10       7402.61        59.85 o                         
   2   3  17        630.43        536.85        21.12 o                         
   3   3  17       2285.30       2347.90        44.00 o                         
   4   3  17        642.21        577.34        58.09 o                         
   5   3  17        109.02        308.03        63.37 o                         
  -5   4  17         13.85        181.30        49.29 o                         
  -4   4  17        143.42        193.62        31.68 o                         
  -3   4  17         10.11         15.84        12.32 o                         
  -2   4  17        697.20        631.90        22.88 o                         
  -1   4  17        401.27        357.32        17.60 o                         
   0   4  17         47.06         33.44         8.80 o                         
   1   4  17        401.68        410.12        15.84 o                         
   2   4  17        694.99        617.82        22.88 o                         
   3   4  17         10.11         31.68        14.08 o                         
   4   4  17        144.39        117.93        36.96 o                         
   5   4  17         13.52         33.44        54.57 o                         
  -4   5  17       2743.70       2852.90        96.81 o                         
  -3   5  17        562.46        510.45        33.44 o                         
  -2   5  17       2151.09       2022.27        40.48 o                         
  -1   5  17       1426.88       1216.11        26.40 o                         
   0   5  17         27.66         40.48         8.80 o                         
   1   5  17       1435.84       1279.47        28.16 o                         
   2   5  17       2150.74       2117.32        40.48 o                         
   3   5  17        561.93        570.30        36.96 o                         
   4   5  17       2742.40       2601.37       102.09 o                         
  -4   6  17        285.21        269.31        54.57 o                         
  -3   6  17       4023.94       3977.65        73.93 o                         
  -2   6  17       2164.53       2050.43        42.24 o                         
  -1   6  17       1624.45       1485.42        33.44 o                         
   0   6  17       4489.35       4676.27        51.05 o                         
   1   6  17       1623.30       1487.18        31.68 o                         
   2   6  17       2161.20       2193.01        45.76 o                         
   3   6  17       4023.33       4176.55        93.29 o                         
   4   6  17        284.34        353.80        51.05 o                         
  -4   7  17         76.40        142.57        54.57 o                         
  -3   7  17        859.12        873.05        45.76 o                         
  -2   7  17         79.51         45.76        15.84 o                         
  -1   7  17       4658.53       4447.45        59.85 o                         
   0   7  17          3.00          7.04         8.80 o                         
   1   7  17       4673.24       4489.69        58.09 o                         
   2   7  17         79.45         75.69        15.84 o                         
   3   7  17        858.13        881.67        54.57 o                         
   4   7  17         75.86        132.01        38.72 o                         
  -4   8  17        161.92        144.33        56.33 o                         
  -3   8  17        157.66        149.62        36.96 o                         
  -2   8  17        214.30        126.73        24.64 o                         
  -1   8  17        133.00        147.86        19.36 o                         
   0   8  17        172.72        147.86        15.84 o                         
   1   8  17        133.17        158.42        19.36 o                         
   2   8  17        215.07        223.54        33.44 o                         
   3   8  17        159.44        258.75        40.48 o                         
   4   8  17        162.07        207.70        61.61 o                         
  -3   9  17         38.71         96.81        31.68 o                         
  -2   9  17       1752.21       1694.88        65.13 o                         
  -1   9  17         35.04         28.16        19.36 o                         
   0   9  17         54.50         49.29        17.60 o                         
   1   9  17         35.14         58.09        17.60 o                         
   2   9  17       1752.73       1738.88        73.93 o                         
   3   9  17         38.74         98.57        35.20 o                         
  -3  10  17       1259.88       1126.34       103.85 o                         
  -2  10  17       2854.51       3025.40       100.33 o                         
  -1  10  17        189.95        198.90        35.20 o                         
   0  10  17       5064.44       5410.26       109.13 o                         
   1  10  17        189.99        124.97        68.65 o                         
   2  10  17       2856.09       2912.74       105.61 o                         
   3  10  17       1259.41       1325.24        89.77 o                         
  -3  11  17        349.63        410.12        80.97 o                         
  -2  11  17         38.08         52.81        33.44 o                         
  -1  11  17       1502.94       1339.32        89.77 o                         
   0  11  17        304.16        260.51        36.96 o                         
   1  11  17       1501.39       1578.71        66.89 o                         
   2  11  17         38.36        154.90        54.57 o                         
   3  11  17        347.92        466.45        63.37 o                         
  -2  12  17         76.45        345.00        66.89 o                         
  -1  12  17         64.82         75.69        42.24 o                         
   0  12  17         58.50        123.21        38.72 o                         
   1  12  17         63.64        235.86        88.01 o                         
   2  12  17         76.29         88.01        58.09 o                         
  -1  13  17        329.20        308.03        82.73 o                         
   0  13  17        105.21        205.94        80.97 o                         
   1  13  17        331.06        374.92        63.37 o                         
   0   0  18       4942.31       4966.70        66.89 o                         
   1   0  18        277.58        305.52        16.18 o                         
   2   0  18       5133.87       5040.46       115.29 o                         
   3   0  18        134.46         67.45        17.29 o                         
   4   0  18          1.70         46.75        40.48 o                         
   5   0  18         40.51        138.04       109.13 o                         
  -5   1  18        290.28        353.80        59.85 o                         
  -4   1  18       1013.58       1020.73        66.89 o                         
  -3   1  18        840.96        695.27        36.96 o                         
  -2   1  18       1350.21       1246.03        29.92 o                         
  -1   1  18       4123.53       3995.26        44.00 o                         
   0   1  18       1965.39       1948.34        29.92 o                         
   1   1  18       4147.07       4194.16        44.00 o                         
   2   1  18       1356.00       1335.80        29.92 o                         
   3   1  18        838.78        728.71        33.44 o                         
   4   1  18       1014.81        953.84        54.57 o                         
   5   1  18        292.36        364.36        40.48 o                         
  -5   2  18         55.54        214.74        44.00 o                         
  -4   2  18        155.90        123.21        31.68 o                         
  -3   2  18        675.99        675.91        31.68 o                         
  -2   2  18         41.11         36.96         8.80 o                         
  -1   2  18       2559.40       2634.81        36.96 o                         
   0   2  18        134.46        123.21        12.32 o                         
   1   2  18       2558.20       2687.44        35.20 o                         
   2   2  18         40.57         40.48        10.56 o                         
   3   2  18        677.49        741.04        28.16 o                         
   4   2  18        154.63        207.70        38.72 o                         
   5   2  18         55.49        135.53        45.76 o                         
  -4   3  18        293.84        316.83        44.00 o                         
  -3   3  18       1241.51       1152.74        36.96 o                         
  -2   3  18        467.52        376.68        22.88 o                         
  -1   3  18       5529.26       5348.66        56.33 o                         
   0   3  18        248.68        177.78        12.32 o                         
   1   3  18       5539.18       5551.08        52.81 o                         
   2   3  18        464.70        401.32        21.12 o                         
   3   3  18       1230.86       1200.27        35.20 o                         
   4   3  18        293.60        286.91        45.76 o                         
  -4   4  18         68.75        170.74        51.05 o                         
  -3   4  18        791.58        804.40        38.72 o                         
  -2   4  18       2314.97       2231.73        44.00 o                         
  -1   4  18        436.87        433.00        21.12 o                         
   0   4  18      10544.88      10470.25        73.93 o                         
   1   4  18        438.07        489.33        19.36 o                         
   2   4  18       2315.32       2321.50        42.24 o                         
   3   4  18        792.89        783.28        35.20 o                         
   4   4  18         68.23         65.13        28.16 o                         
  -4   5  18       1431.05       1839.21        88.01 o                         
  -3   5  18        203.80        158.42        22.88 o                         
  -2   5  18       1886.90       1840.97        42.24 o                         
  -1   5  18        658.85        586.14        24.64 o                         
   0   5  18       1802.43       1767.04        31.68 o                         
   1   5  18        654.08        598.46        24.64 o                         
   2   5  18       1890.00       1899.06        42.24 o                         
   3   5  18        207.16        165.46        21.12 o                         
   4   5  18       1424.57       1441.41        66.89 o                         
  -4   6  18        457.14        494.61        59.85 o                         
  -3   6  18        952.14        909.84        51.05 o                         
  -2   6  18        453.18        369.64        26.40 o                         
  -1   6  18       1745.43       1664.95        36.96 o                         
   0   6  18        144.00        112.65        14.08 o                         
   1   6  18       1747.52       1647.35        36.96 o                         
   2   6  18        452.97        445.33        26.40 o                         
   3   6  18        953.41        950.32        49.29 o                         
   4   6  18        456.66        461.17        58.09 o                         
  -4   7  18         71.96         24.64        36.96 o                         
  -3   7  18        834.95        746.32        52.81 o                         
  -2   7  18         36.71         15.84        21.12 o                         
  -1   7  18       4757.82       4547.78        66.89 o                         
   0   7  18         29.13         29.92        10.56 o                         
   1   7  18       4750.40       4688.59        65.13 o                         
   2   7  18         36.79         29.92        17.60 o                         
   3   7  18        838.06        774.48        45.76 o                         
   4   7  18         71.67         38.72        33.44 o                         
  -4   8  18         50.99        276.35        52.81 o                         
  -3   8  18       1794.10       1714.24        86.25 o                         
  -2   8  18       2021.62       1782.89        68.65 o                         
  -1   8  18        447.18        406.60        33.44 o                         
   0   8  18       3282.39       3111.65        54.57 o                         
   1   8  18        447.82        471.73        29.92 o                         
   2   8  18       2020.23       1862.09        68.65 o                         
   3   8  18       1795.28       1884.98        70.41 o                         
   4   8  18         51.72         45.76        47.52 o                         
  -3   9  18         13.89         68.65        31.68 o                         
  -2   9  18       1140.99       1260.11        65.13 o                         
  -1   9  18          5.28         29.92        21.12 o                         
   0   9  18       1483.61       1422.05        51.05 o                         
   1   9  18          5.30         75.69        19.36 o                         
   2   9  18       1137.29       1360.44        56.33 o                         
   3   9  18         13.95        167.22        49.29 o                         
  -3  10  18        104.27        487.57        63.37 o                         
  -2  10  18        400.99        464.69        49.29 o                         
  -1  10  18        541.27        452.37        45.76 o                         
   0  10  18        250.23        249.95        35.20 o                         
   1  10  18        542.43        561.50        40.48 o                         
   2  10  18        402.05        390.76        45.76 o                         
   3  10  18        103.86        205.94        44.00 o                         
  -2  11  18        243.54        186.58        54.57 o                         
  -1  11  18       2324.08       2115.56       109.13 o                         
   0  11  18         91.24         84.49        36.96 o                         
   1  11  18       2323.32       2363.74        77.45 o                         
   2  11  18        242.68        357.32        45.76 o                         
  -2  12  18        305.57        380.20        89.77 o                         
  -1  12  18        267.73        193.62        51.05 o                         
   0  12  18        504.61        394.28        63.37 o                         
   1  12  18        267.44        295.71        54.57 o                         
   2  12  18        305.71        309.79        54.57 o                         
   0  13  18        435.32        552.70        77.45 o                         
   1   0  19         17.88         35.10        13.20 o                         
   2   0  19       5252.12       5306.95        73.93 o                         
   3   0  19         53.63         53.25        19.80 o                         
   4   0  19       6031.80       6585.55       332.59 o                         
  -4   1  19        417.14        589.66        59.85 o                         
  -3   1  19        840.84        674.15        42.24 o                         
  -2   1  19       3540.47       3421.44        56.33 o                         
  -1   1  19        446.22        352.04        17.60 o                         
   0   1  19       5930.95       5897.83        56.33 o                         
   1   1  19        442.28        374.92        17.60 o                         
   2   1  19       3537.18       3630.90        52.81 o                         
   3   1  19        843.23        894.00        36.96 o                         
   4   1  19        414.72        443.57        49.29 o                         
  -4   2  19         14.14         89.77        28.16 o                         
  -3   2  19        804.11        723.43        38.72 o                         
  -2   2  19        204.16        103.85        19.36 o                         
  -1   2  19        205.43        184.82        14.08 o                         
   0   2  19        630.29        584.38        21.12 o                         
   1   2  19        205.11        161.94        14.08 o                         
   2   2  19        203.21        172.50        17.60 o                         
   3   2  19        804.83        733.99        33.44 o                         
   4   2  19         13.99        121.45        28.16 o                         
  -4   3  19        281.44        239.38        47.52 o                         
  -3   3  19       1675.85       1603.35        51.05 o                         
  -2   3  19       1800.13       1708.96        40.48 o                         
  -1   3  19        595.05        524.53        24.64 o                         
   0   3  19       3205.97       3141.57        38.72 o                         
   1   3  19        598.78        535.09        22.88 o                         
   2   3  19       1799.82       1802.25        38.72 o                         
   3   3  19       1687.42       1724.80        45.76 o                         
   4   3  19        283.10        362.60        42.24 o                         
  -4   4  19       3463.21       3285.90       103.85 o                         
  -3   4  19        711.13        700.55        45.76 o                         
  -2   4  19       4226.61       4144.87        63.37 o                         
  -1   4  19       1569.29       1511.82        35.20 o                         
   0   4  19          0.00         36.96        10.56 o                         
   1   4  19       1568.07       1575.18        33.44 o                         
   2   4  19       4228.58       4443.93        61.61 o                         
   3   4  19        709.90        674.15        38.72 o                         
   4   4  19       3460.29       3782.27       103.85 o                         
  -4   5  19        451.34        521.01        52.81 o                         
  -3   5  19        190.53        117.93        28.16 o                         
  -2   5  19       2377.20       2194.77        51.05 o                         
  -1   5  19         32.97         26.40        12.32 o                         
   0   5  19       5093.49       5133.92        59.85 o                         
   1   5  19         33.31         17.60        10.56 o                         
   2   5  19       2371.01       2393.67        49.29 o                         
   3   5  19        188.72        186.58        29.92 o                         
   4   5  19        453.96        506.93        63.37 o                         
  -4   6  19          6.93         49.29        42.24 o                         
  -3   6  19        405.68        318.59        44.00 o                         
  -2   6  19        238.45        218.26        26.40 o                         
  -1   6  19        233.98        220.02        19.36 o                         
   0   6  19          3.32         21.12        10.56 o                         
   1   6  19        234.36        211.22        17.60 o                         
   2   6  19        239.24        218.26        28.16 o                         
   3   6  19        407.57        308.03        36.96 o                         
   4   6  19          6.71         59.85        36.96 o                         
  -4   7  19        168.01        188.34        45.76 o                         
  -3   7  19       2147.76       2316.22        93.29 o                         
  -2   7  19        136.29        161.94        26.40 o                         
  -1   7  19        777.70        755.12        29.92 o                         
   0   7  19        169.69         98.57        15.84 o                         
   1   7  19        778.31        793.84        31.68 o                         
   2   7  19        136.23        160.18        31.68 o                         
   3   7  19       2147.31       2435.91        77.45 o                         
   4   7  19        166.63        241.14        40.48 o                         
  -3   8  19        656.59        741.04        61.61 o                         
  -2   8  19        920.34        959.12        65.13 o                         
  -1   8  19       3394.82       3639.70        88.01 o                         
   0   8  19         10.91         45.76        14.08 o                         
   1   8  19       3397.87       3520.01        66.89 o                         
   2   8  19        920.65       1057.69        51.05 o                         
   3   8  19        656.69        781.52        54.57 o                         
  -3   9  19          0.80        123.21        51.05 o                         
  -2   9  19       1228.24       1309.40        80.97 o                         
  -1   9  19         47.23         75.69        24.64 o                         
   0   9  19       2083.96       1987.07        73.93 o                         
   1   9  19         46.72         45.76        21.12 o                         
   2   9  19       1231.37       1439.65        65.13 o                         
   3   9  19          0.72        103.85        40.48 o                         
  -2  10  19        208.20        367.88        52.81 o                         
  -1  10  19        147.08        116.17        33.44 o                         
   0  10  19        346.39        438.28        47.52 o                         
   1  10  19        147.11         98.57        35.20 o                         
   2  10  19        208.95        422.44        61.61 o                         
  -2  11  19         97.89        128.49        54.57 o                         
  -1  11  19        227.68        283.39        54.57 o                         
   0  11  19        210.58        221.78        40.48 o                         
   1  11  19        227.94        276.35        33.44 o                         
   2  11  19         98.65        144.33        47.52 o                         
  -1  12  19       2406.48       2411.27       117.93 o                         
   0  12  19          6.17         58.09        35.20 o                         
   1  12  19       2402.97       2655.76       109.13 o                         
   0   0  20       2371.61       2465.84        51.05 o                         
   1   0  20         15.30         24.84        11.00 o                         
   2   0  20        380.82        450.65        43.12 o                         
   3   0  20          1.16         77.69        19.70 o                         
   4   0  20        387.36        526.34       139.93 o                         
  -4   1  20        299.13        348.52        52.81 o                         
  -3   1  20        547.85        462.93        38.72 o                         
  -2   1  20       1955.99       1832.17        49.29 o                         
  -1   1  20        773.71        654.79        28.16 o                         
   0   1  20       4710.10       4959.66        54.57 o                         
   1   1  20        773.38        656.55        24.64 o                         
   2   1  20       1952.11       1995.87        44.00 o                         
   3   1  20        545.22        533.33        35.20 o                         
   4   1  20        299.35        193.62        38.72 o                         
  -4   2  20        150.77        102.09        44.00 o                         
  -3   2  20        881.78        909.84        54.57 o                         
  -2   2  20        476.28        401.32        29.92 o                         
  -1   2  20       5899.60       5651.41        73.93 o                         
   0   2  20        254.70        281.63        19.36 o                         
   1   2  20       5901.91       6014.01        63.37 o                         
   2   2  20        478.95        505.17        28.16 o                         
   3   2  20        880.61        916.88        42.24 o                         
   4   2  20        150.40        158.42        33.44 o                         
  -4   3  20        193.10        197.14        47.52 o                         
  -3   3  20       1309.45       1282.99        63.37 o                         
  -2   3  20        632.69        552.70        29.92 o                         
  -1   3  20        439.63        385.48        26.40 o                         
   0   3  20       1260.79       1175.62        31.68 o                         
   1   3  20        444.71        429.48        21.12 o                         
   2   3  20        638.03        605.50        33.44 o                         
   3   3  20       1305.37       1327.00        51.05 o                         
   4   3  20        194.34        179.54        38.72 o                         
  -4   4  20        113.50        329.15        51.05 o                         
  -3   4  20         48.04         45.76        28.16 o                         
  -2   4  20       1328.40       1221.39        40.48 o                         
  -1   4  20         46.68         38.72        14.08 o                         
   0   4  20        804.48        879.91        29.92 o                         
   1   4  20         45.78         44.00        12.32 o                         
   2   4  20       1328.26       1291.80        42.24 o                         
   3   4  20         48.13         96.81        19.36 o                         
   4   4  20        114.22         86.25        40.48 o                         
  -4   5  20        193.19        313.31        66.89 o                         
  -3   5  20        216.12        221.78        40.48 o                         
  -2   5  20       2396.05       2418.31        56.33 o                         
  -1   5  20         10.87         24.64        14.08 o                         
   0   5  20       5647.61       5690.13        68.65 o                         
   1   5  20         10.41         12.32        12.32 o                         
   2   5  20       2399.01       2340.86        61.61 o                         
   3   5  20        215.08        146.09        31.68 o                         
   4   5  20        192.63        248.19        51.05 o                         
  -4   6  20       1160.08        855.45       117.93 o                         
  -3   6  20        553.52        489.33        54.57 o                         
  -2   6  20        734.01        675.91        44.00 o                         
  -1   6  20       3730.02       3523.53        70.41 o                         
   0   6  20         83.07         84.49        15.84 o                         
   1   6  20       3727.77       3794.59        59.85 o                         
   2   6  20        734.53        755.12        49.29 o                         
   3   6  20        553.23        512.21        44.00 o                         
   4   6  20       1162.13       1128.10        93.29 o                         
  -3   7  20        880.61        858.97        70.41 o                         
  -2   7  20         46.08         36.96        17.60 o                         
  -1   7  20        844.81        765.68        47.52 o                         
   0   7  20        101.37         65.13        15.84 o                         
   1   7  20        840.87        853.69        36.96 o                         
   2   7  20         46.12         75.69        24.64 o                         
   3   7  20        874.57       1103.46        61.61 o                         
  -3   8  20        197.45        227.06        59.85 o                         
  -2   8  20        425.26        471.73        47.52 o                         
  -1   8  20        183.00        205.94        35.20 o                         
   0   8  20        495.29        404.84        38.72 o                         
   1   8  20        183.40        313.31        31.68 o                         
   2   8  20        425.32        554.46        44.00 o                         
   3   8  20        198.11        348.52        51.05 o                         
  -3   9  20        117.39        135.53        58.09 o                         
  -2   9  20       1625.85       1448.45        96.81 o                         
  -1   9  20         65.38        156.66        31.68 o                         
   0   9  20       2839.10       2974.35        96.81 o                         
   1   9  20         64.18         72.17        38.72 o                         
   2   9  20       1618.63       1844.49        86.25 o                         
   3   9  20        116.21        200.66        36.96 o                         
  -2  10  20       1144.54       1434.37        93.29 o                         
  -1  10  20       1179.41       1089.38        86.25 o                         
   0  10  20          8.04         31.68        33.44 o                         
   1  10  20       1179.55       1064.73        59.85 o                         
   2  10  20       1144.09       1089.38        84.49 o                         
  -1  11  20        501.41        663.59        75.69 o                         
   0  11  20         20.04        168.98        45.76 o                         
   1  11  20        502.50        396.04        49.29 o                         
   1   0  21          0.43         41.56        14.27 o                         
   2   0  21        692.55        620.42        38.84 o                         
   3   0  21          0.02         45.56        25.78 o                         
   4   0  21        727.96        778.34       183.85 o                         
  -4   1  21        856.99        927.44       110.89 o                         
  -3   1  21        623.65        609.02        47.52 o                         
  -2   1  21        742.34        635.42        42.24 o                         
  -1   1  21       2768.02       2692.72        52.81 o                         
   0   1  21        377.58        355.56        21.12 o                         
   1   1  21       2757.27       2868.74        51.05 o                         
   2   1  21        746.31        786.80        36.96 o                         
   3   1  21        626.71        725.19        44.00 o                         
   4   1  21        858.61       1202.03        77.45 o                         
  -4   2  21         65.31        399.56        79.21 o                         
  -3   2  21       3495.03       3669.62        96.81 o                         
  -2   2  21        299.69        264.03        28.16 o                         
  -1   2  21       1168.87       1184.42        40.48 o                         
   0   2  21        467.23        427.72        28.16 o                         
   1   2  21       1169.30       1246.03        35.20 o                         
   2   2  21        298.40        323.87        22.88 o                         
   3   2  21       3492.41       3812.20        98.57 o                         
   4   2  21         65.82         65.13        40.48 o                         
  -4   3  21        225.58        126.73        47.52 o                         
  -3   3  21       1372.67       1459.01        66.89 o                         
  -2   3  21        116.75        156.66        24.64 o                         
  -1   3  21       2693.74       2676.88        54.57 o                         
   0   3  21         22.25         29.92        14.08 o                         
   1   3  21       2682.57       2666.32        51.05 o                         
   2   3  21        116.97        110.89        19.36 o                         
   3   3  21       1373.91       1378.04        66.89 o                         
   4   3  21        225.39        283.39        45.76 o                         
  -4   4  21        502.09        513.97        58.09 o                         
  -3   4  21         13.78         36.96        28.16 o                         
  -2   4  21        518.29        454.13        38.72 o                         
  -1   4  21         17.15         31.68        15.84 o                         
   0   4  21         94.68         82.73        15.84 o                         
   1   4  21         16.74         36.96        15.84 o                         
   2   4  21        519.98        473.49        35.20 o                         
   3   4  21         13.66         19.36        28.16 o                         
   4   4  21        502.56        814.96        73.93 o                         
  -3   5  21        520.70        654.79        51.05 o                         
  -2   5  21       1474.51       1385.09        56.33 o                         
  -1   5  21        558.94        491.09        35.20 o                         
   0   5  21        528.32        524.53        28.16 o                         
   1   5  21        561.40        533.33        31.68 o                         
   2   5  21       1478.77       1664.95        52.81 o                         
   3   5  21        519.20        600.22        51.05 o                         
  -3   6  21       2027.34       2122.60        95.05 o                         
  -2   6  21       1331.75       1471.33        70.41 o                         
  -1   6  21        291.13        276.35        31.68 o                         
   0   6  21       1835.13       1872.66        47.52 o                         
   1   6  21        291.69        306.27        29.92 o                         
   2   6  21       1332.52       1362.20        58.09 o                         
   3   6  21       2029.05       2405.99        84.49 o                         
  -3   7  21        541.64        441.81        59.85 o                         
  -2   7  21         27.37         84.49        29.92 o                         
  -1   7  21       2174.55       2219.41        72.17 o                         
   0   7  21          7.47         36.96        19.36 o                         
   1   7  21       2175.82       2319.74        61.61 o                         
   2   7  21         27.19         14.08        19.36 o                         
   3   7  21        542.67        536.85        59.85 o                         
  -3   8  21        110.35        272.83        52.81 o                         
  -2   8  21        231.33        315.07        45.76 o                         
  -1   8  21        236.89        230.58        42.24 o                         
   0   8  21         78.91        112.65        22.88 o                         
   1   8  21        236.34        297.47        42.24 o                         
   2   8  21        232.46        165.46        36.96 o                         
   3   8  21        111.54        114.41        33.44 o                         
  -2   9  21        600.51        587.90        95.05 o                         
  -1   9  21         29.04         58.09        42.24 o                         
   0   9  21        192.71        183.06        36.96 o                         
   1   9  21         29.39         70.41        33.44 o                         
   2   9  21        601.81        774.48        96.81 o                         
  -1  10  21        231.49        258.75        47.52 o                         
   0  10  21       2868.04       3143.33       117.93 o                         
   1  10  21        231.27        253.47        49.29 o                         
   0  11  21         96.25        140.81        49.29 o                         
   0   0  22       7109.62       6827.03       123.21 o                         
   1   0  22        169.16        112.38        30.80 o                         
   2   0  22       3865.18       4099.06       142.57 o                         
   3   0  22         92.98        101.95        28.25 o                         
   4   0  22         43.34        166.86       102.09 o                         
  -4   1  22        787.80        909.84        82.73 o                         
  -3   1  22        341.74        297.47        42.24 o                         
  -2   1  22        606.55        566.78        42.24 o                         
  -1   1  22       1235.43       1154.50        44.00 o                         
   0   1  22         52.32         75.69        17.60 o                         
   1   1  22       1240.94       1321.72        40.48 o                         
   2   1  22        606.03        586.14        36.96 o                         
   3   1  22        340.56        389.00        45.76 o                         
   4   1  22        785.16        725.19       103.85 o                         
  -3   2  22        250.24        205.94        40.48 o                         
  -2   2  22          8.97         63.37        24.64 o                         
  -1   2  22        686.30        772.72        40.48 o                         
   0   2  22          3.89         33.44        15.84 o                         
   1   2  22        685.14        733.99        38.72 o                         
   2   2  22          9.00         77.45        28.16 o                         
   3   2  22        249.98        283.39        47.52 o                         
  -3   3  22        453.28        385.48        47.52 o                         
  -2   3  22        254.07        181.30        31.68 o                         
  -1   3  22       2949.60       2914.51        63.37 o                         
   0   3  22         13.37         51.05        14.08 o                         
   1   3  22       2955.18       3053.56        65.13 o                         
   2   3  22        252.52        232.34        28.16 o                         
   3   3  22        451.23        408.36        45.76 o                         
  -3   4  22        602.29        589.66        54.57 o                         
  -2   4  22       1948.76       1965.94        73.93 o                         
  -1   4  22        183.23        267.55        28.16 o                         
   0   4  22       5678.94       5816.87        80.97 o                         
   1   4  22        181.97        230.58        26.40 o                         
   2   4  22       1945.42       2066.27        59.85 o                         
   3   4  22        604.40        640.71        52.81 o                         
  -3   5  22         39.96         49.29        42.24 o                         
  -2   5  22        652.22        623.10        52.81 o                         
  -1   5  22        236.40        202.42        26.40 o                         
   0   5  22        190.02        177.78        22.88 o                         
   1   5  22        237.82        235.86        26.40 o                         
   2   5  22        647.26        709.35        49.29 o                         
   3   5  22         41.46        142.57        31.68 o                         
  -3   6  22        454.58        491.09        59.85 o                         
  -2   6  22          7.15         73.93        38.72 o                         
  -1   6  22        212.54        227.06        29.92 o                         
   0   6  22         53.25         70.41        19.36 o                         
   1   6  22        212.01        197.14        29.92 o                         
   2   6  22          6.60         31.68        22.88 o                         
   3   6  22        453.34        492.85        56.33 o                         
  -3   7  22        548.37        533.33       147.86 o                         
  -2   7  22         40.80         75.69        33.44 o                         
  -1   7  22       2915.46       3234.86       102.09 o                         
   0   7  22          0.46         42.24        24.64 o                         
   1   7  22       2913.25       3099.32        86.25 o                         
   2   7  22         40.38         93.29        28.16 o                         
   3   7  22        547.58        693.51       161.94 o                         
  -2   8  22        834.26        879.91        91.53 o                         
  -1   8  22        456.68        417.16        56.33 o                         
   0   8  22       1380.80       1321.72        66.89 o                         
   1   8  22        458.00        424.20        51.05 o                         
   2   8  22        834.88       1020.73       102.09 o                         
  -2   9  22        491.85        431.24        66.89 o                         
  -1   9  22         10.27         14.08        51.05 o                         
   0   9  22        182.85        271.07        38.72 o                         
   1   9  22         10.44        255.23        40.48 o                         
   2   9  22        492.72        455.89        72.17 o                         
  -1  10  22        108.27        276.35        66.89 o                         
   0  10  22        163.25        304.51        49.29 o                         
   1  10  22        108.97         66.89        29.92 o                         
   1   0  23          2.57         47.40        50.17 o                         
   2   0  23       1400.96       1561.05        74.40 o                         
   3   0  23         69.98        116.45        74.81 o                         
  -3   1  23        472.59        401.32        51.05 o                         
  -2   1  23       1262.40       1233.71        61.61 o                         
  -1   1  23         93.94        139.05        22.88 o                         
   0   1  23       1469.14       1492.46        49.29 o                         
   1   1  23         94.57         79.21        24.64 o                         
   2   1  23       1266.12       1356.92        65.13 o                         
   3   1  23        470.52        383.72        61.61 o                         
  -3   2  23        608.69        573.82        59.85 o                         
  -2   2  23          4.06         45.76        29.92 o                         
  -1   2  23        209.59        214.74        31.68 o                         
   0   2  23         25.83         54.57        19.36 o                         
   1   2  23        210.55        362.60        38.72 o                         
   2   2  23          4.28         56.33        24.64 o                         
   3   2  23        607.90        603.74        65.13 o                         
  -3   3  23        707.53        714.63        70.41 o                         
  -2   3  23        697.34        769.20        56.33 o                         
  -1   3  23        636.33        494.61        51.05 o                         
   0   3  23        585.29        545.66        49.29 o                         
   1   3  23        637.12        589.66        40.48 o                         
   2   3  23        695.98        695.27        51.05 o                         
   3   3  23        706.87        994.33        72.17 o                         
  -3   4  23        271.98        271.07        65.13 o                         
  -2   4  23       1271.17       1522.38        73.93 o                         
  -1   4  23        515.63        559.74        44.00 o                         
   0   4  23          0.01         29.92        21.12 o                         
   1   4  23        516.38        508.69        33.44 o                         
   2   4  23       1270.47       1522.38        56.33 o                         
   3   4  23        270.98        285.15        47.52 o                         
  -3   5  23         14.39        100.33        45.76 o                         
  -2   5  23       1084.11       1172.10        73.93 o                         
  -1   5  23         23.58         17.60        29.92 o                         
   0   5  23       2146.72       2097.96        61.61 o                         
   1   5  23         23.38         33.44        21.12 o                         
   2   5  23       1084.96        885.19        66.89 o                         
   3   5  23         14.81         52.81        35.20 o                         
  -2   6  23        130.62        161.94        40.48 o                         
  -1   6  23        115.73        132.01        35.20 o                         
   0   6  23        222.11        308.03        33.44 o                         
   1   6  23        116.43        154.90        28.16 o                         
   2   6  23        130.99        116.17        26.40 o                         
  -2   7  23         61.70         98.57        33.44 o                         
  -1   7  23        532.73        492.85        56.33 o                         
   0   7  23        329.99        339.71        36.96 o                         
   1   7  23        532.94        556.22        49.29 o                         
   2   7  23         61.46        133.77        28.16 o                         
  -2   8  23        447.71        658.31       177.78 o                         
  -1   8  23       1436.92       1832.17        79.21 o                         
   0   8  23          3.78         44.00        29.92 o                         
   1   8  23       1437.60       1515.34        82.73 o                         
   2   8  23        448.74        515.73       121.45 o                         
  -1   9  23         14.04        123.21        44.00 o                         
   0   9  23        852.89        925.68        65.13 o                         
   1   9  23         13.86         86.25        58.09 o                         
   0   0  24        335.40        434.76        66.89 o                         
   1   0  24          1.60         96.43        58.09 o                         
   2   0  24        164.73        244.99        36.35 o                         
   3   0  24         28.41        181.14       204.18 o                         
  -3   1  24        533.33        457.65        61.61 o                         
  -2   1  24        631.51        587.90        54.57 o                         
  -1   1  24         74.32         73.93        22.88 o                         
   0   1  24       1304.49       1478.37        68.65 o                         
   1   1  24         74.34        142.57        35.20 o                         
   2   1  24        631.23        593.18        63.37 o                         
   3   1  24        537.12        489.33        93.29 o                         
  -3   2  24        758.02        748.08        65.13 o                         
  -2   2  24         93.97         44.00        28.16 o                         
  -1   2  24       4924.53       4945.58       117.93 o                         
   0   2  24        108.75        123.21        29.92 o                         
   1   2  24       4920.65       5125.11       110.89 o                         
   2   2  24         92.28         47.52        28.16 o                         
   3   2  24        758.64        704.07        68.65 o                         
  -3   3  24        780.61        858.97        68.65 o                         
  -2   3  24        241.32        292.19        49.29 o                         
  -1   3  24        228.42        306.27        36.96 o                         
   0   3  24        290.46        249.95        36.96 o                         
   1   3  24        227.15        190.10        35.20 o                         
   2   3  24        244.02        232.34        36.96 o                         
   3   3  24        781.98        700.55        59.85 o                         
  -2   4  24        219.78        484.05        63.37 o                         
  -1   4  24          1.48         51.05        26.40 o                         
   0   4  24        114.87        133.77        26.40 o                         
   1   4  24          1.40         52.81        29.92 o                         
   2   4  24        218.69        242.90        35.20 o                         
  -2   5  24        979.21       1186.18        86.25 o                         
  -1   5  24         60.08         98.57        33.44 o                         
   0   5  24       2899.83       3215.50        82.73 o                         
   1   5  24         59.89         93.29        28.16 o                         
   2   5  24        979.44       1017.21        77.45 o                         
  -2   6  24        504.55        591.42        59.85 o                         
  -1   6  24       1744.34       1691.36        91.53 o                         
   0   6  24        166.94        239.38        29.92 o                         
   1   6  24       1744.25       1899.06        80.97 o                         
   2   6  24        505.08        617.82        45.76 o                         
  -1   7  24        231.90        251.71        44.00 o                         
   0   7  24        107.22        191.86        45.76 o                         
   1   7  24        233.61        339.71        49.29 o                         
  -1   8  24         54.66         65.13        36.96 o                         
   0   8  24          7.33         70.41        52.81 o                         
   1   8  24         54.85         45.76        33.44 o                         
   1   0  25          0.98        165.00       159.30 o                         
   2   0  25        710.03       1044.12       161.85 o                         
  -2   1  25        316.98        355.56        59.85 o                         
  -1   1  25        502.14        596.70        54.57 o                         
   0   1  25        140.26        316.83        28.16 o                         
   1   1  25        500.92        352.04        49.29 o                         
   2   1  25        317.43        413.64        72.17 o                         
  -2   2  25         96.75        167.22        56.33 o                         
  -1   2  25        294.98        248.19        31.68 o                         
   0   2  25          4.60        124.97        28.16 o                         
   1   2  25        295.05        337.95        51.05 o                         
   2   2  25         96.42        151.38        47.52 o                         
  -2   3  25        108.33         29.92        58.09 o                         
  -1   3  25       1182.43       1298.84        66.89 o                         
   0   3  25         54.50        102.09        40.48 o                         
   1   3  25       1186.87       1251.31        56.33 o                         
   2   3  25        108.14        329.15        45.76 o                         
  -2   4  25        164.40        153.14        45.76 o                         
  -1   4  25        213.64        225.30        38.72 o                         
   0   4  25         32.81        100.33        33.44 o                         
   1   4  25        214.01        244.66        44.00 o                         
   2   4  25        164.89        285.15        38.72 o                         
  -2   5  25        435.24        573.82        86.25 o                         
  -1   5  25        197.92        146.09        49.29 o                         
   0   5  25        422.85        343.24        47.52 o                         
   1   5  25        197.53        355.56        45.76 o                         
   2   5  25        432.58        468.21        58.09 o                         
  -1   6  25         84.40        156.66        52.81 o                         
   0   6  25        564.41        556.22        58.09 o                         
   1   6  25         84.00        167.22        40.48 o                         
   0   7  25         11.74         82.73        44.00 o                         
   0   0  26       5400.35       5454.27       228.82 o                         
   1   0  26         62.88         85.83        46.52 o                         
   2   0  26       1609.57       1707.52       140.81 o                         
  -2   1  26        357.01        487.57        65.13 o                         
  -1   1  26        290.89        262.27        56.33 o                         
   0   1  26         10.25         17.60        44.00 o                         
   1   1  26        292.36        389.00        63.37 o                         
   2   1  26        356.92        401.32        84.49 o                         
  -2   2  26         25.51        153.14        35.20 o                         
  -1   2  26         45.11         72.17        66.89 o                         
   0   2  26          1.55        102.09        68.65 o                         
   1   2  26         44.95        181.30        79.21 o                         
   2   2  26         25.26         36.96        63.37 o                         
  -1   3  26       1218.21       1747.68        82.73 o                         
   0   3  26         43.52        256.99        95.05 o                         
   1   3  26       1218.23       1254.83        95.05 o                         
  -1   4  26        117.66        209.46        45.76 o                         
   0   4  26       2281.46       2868.74       154.90 o                         
   1   4  26        115.88        151.38        36.96 o                         
  -1   5  26         82.63        156.66        52.81 o                         
   0   5  26         24.52         44.00        36.96 o                         
   1   5  26         82.81        114.41        56.33 o                         
   1   0  27          1.64        318.13        62.90 o                         
  -1   1  27        105.76        241.14        42.24 o                         
   0   1  27        553.34        468.21        61.61 o                         
   1   1  27        104.52        239.38        61.61 o                         
  -1   2  27        169.56        364.36        70.41 o                         
   0   2  27         51.20        227.06        63.37 o                         
   1   2  27        169.70        376.68        86.25 o                         
   0   3  27        168.31        302.75        86.25 o                         
                                                                                
